# Supplementary material for: The incidence of acute pulmonary embolism following syncope in anticoagulant-naïve patients: A retrospective cohort study
Source: PLoS One. 2018 Mar 7;13(3):e0193725. doi: 10.1371/journal.pone.0193725 (PMC5841762; doi:10.1371/journal.pone.0193725)
Supplement: S1 File — For patients who were evaluated for VTE at admission- type and results of this evaluation are noticed. (XLSX) [file pone.0193725.s001.xlsx]

## Sheet: רק אשפוז ראשון
Sex	Age	Insured by Clalit Health Services	Charlson Score	HTN	Hystory of previous PE	COPD	Hystory of previous DVT	DM	IHD	AFIB	Valvular heart disease	Chronic Renal Failure	Anticoagualtion at admission	Anticoagulation at discharge	Reason for AC inetiation		d-dimer	Age adjusted D-Dimer	Heart Rate at admission	Systolic BP at admission	Diastolic BP at admission	Perfussion- Ventilation Scan	Lower Limb USD	Chest CTA
M	84.66	Yes	3	1	0	0	0	0	1	0	0	1	0	0								0	0	0
M	89	Yes	5	0	0	0	0	1	0	1	0	1	0	0								0	0	0
M	96.66	Yes	3	0	0	0	0	0	0	0	0	1	0	0								0	0	0
F	72	Yes	7	0	0	0	0	1	1	0	0	0	0	0								0	0	0
M	93.66	Yes	4	1	0	0	0	0	0	0	0	1	0	0								0	0	0
F	44.33	No	0	0	0	0	0	0	0	0	0	0	0	0								0	0	0
M	44	Yes	1	0	0	0	0	0	0	0	0	0	0	0								0	0	0
M	78.08	No	0	1	0	0	0	0	0	0	0	0	0	0								0	0	0
F	39.08	Yes	0	0	0	0	0	0	0	0	0	0	0	0								Normal	0	0
M	92.91	No	3	0	0	0	0	0	0	0	0	0	0	0								0	0	0
M	87	Yes	1	1	0	0	0	0	0	1	0	0	0	0								0	0	0
M	68.25	No	5	1	0	0	0	1	0	1	0	0	0	0								0	0	0
M	71.41	Yes	2	0	0	0	0	0	0	0	0	0	0	0								0	0	0
F	85.66	Yes	1	0	0	0	0	0	0	0	0	0	0	0								0	0	0
M	18.5	No	0	0	0	0	0	0	0	0	0	0	0	0								0	0	0
M	43.25	No	0	0	0	0	0	0	0	0	0	0	0	0								0	0	0
F	84	Yes	1	0	0	0	0	0	0	0	0	0	0	0								0	1	0
M	72.91	Yes	0	0	0	0	0	0	0	0	0	0	0	0								0	0	0
M	77.58	Yes	9	1	0	0	0	1	1	1	0	1	0	0								Normal	0	0
M	56.75	Yes	1	0	0	0	0	0	0	1	0	0	0	0								0	0	0
M	54.75	Yes	1	0	1	0	0	0	0	0	0	0	0	0								0	0	0
M	45.91	No	0	0	0	0	0	0	0	0	0	0	0	0								0	0	0
F	82.83	No	0	0	0	0	0	0	0	0	0	0	0	0								0	0	0
M	31.33	No	0	0	0	0	0	0	0	0	0	0	0	0								0	0	0
M	89.75	Yes	6	0	0	0	0	0	0	0	0	1	0	0								0	0	0
M	66.66	No	6	0	0	0	0	1	0	0	0	1	0	0								0	0	0
F	70.08	Yes	2	0	0	0	0	0	0	0	0	1	0	0								0	0	0
M	81.08	Yes	7	0	0	0	0	1	0	1	1	0	0	0								0	0	0
F	87.33	Yes	2	0	0	0	0	0	0	1	0	0	0	0								0	0	0
M	80.66	Yes	3	0	0	0	0	0	0	1	0	1	0	0								0	0	0
M	61.08	Yes	4	0	0	1	0	1	0	0	0	0	0	0								0	0	0
M	82.58	No	5	0	0	0	0	0	0	0	0	1	0	0								0	0	0
F	88.75	Yes	1	1	0	0	0	0	0	0	0	0	0	0								0	0	0
F	32	Yes	2	0	0	0	0	0	0	0	0	0	0	0								0	0	0
M	70.08	No	1	0	0	0	0	0	0	0	0	0	0	0								0	0	0
M	49.41	No	0	0	0	0	0	0	0	0	0	0	0	0								0	0	0
M	61.16	No	0	0	0	0	0	0	0	0	0	0	0	0								0	0	0
M	79	No	2	0	0	0	0	1	0	0	0	0	0	0								0	0	0
F	72.41	No	3	1	0	0	0	1	0	0	0	0	0	0								0	0	0
F	78.16	Yes	2	1	0	0	0	0	0	1	0	0	0	0								0	0	0
M	77.16	Yes	7	1	0	1	0	1	0	0	0	1	0	0								0	0	0
M	84.33	Yes	8	0	0	0	0	1	0	0	0	1	0	0								0	0	0
M	89.66	Yes	3	1	0	0	0	0	0	1	1	1	0	0								0	0	0
M	74.41	No	5	1	0	0	0	0	0	1	0	0	0	0								0	0	0
F	77.16	Yes	1	0	0	0	0	0	0	0	0	0	0	0								0	0	0
M	82	Yes	1	0	0	0	0	1	0	0	0	0	0	0								0	0	0
F	83.33	Yes	2	1	0	0	0	0	0	0	0	0	0	0								0	0	0
F	80.16	Yes	5	0	0	0	0	0	1	0	0	0	0	0								0	0	0
F	59.58	Yes	2	0	0	0	0	0	0	0	0	0	0	0								0	0	0
F	82.41	No	1	0	0	0	0	1	0	0	0	0	0	0								0	0	0
F	80.16	Yes	4	0	0	0	0	1	0	0	0	0	0	0								0	0	0
M	47.16	Yes	0	0	0	0	0	0	0	0	0	0	0	0								0	0	0
M	61.16	Yes	5	0	0	0	0	0	0	0	0	0	0	0								0	0	0
F	82.91	Yes	0	0	0	0	0	0	0	1	0	0	0	0								0	0	0
F	72.16	Yes	1	1	0	0	0	0	0	0	0	0	0	0								0	0	0
F	50.66	Yes	1	0	0	0	0	0	0	0	0	0	0	0								0	0	0
M	69.08	No	8	0	0	0	0	0	0	1	0	0	0	0								0	0	0
M	91.75	Yes	4	0	0	0	0	0	0	1	0	1	0	0								0	0	0
M	77.5	Yes	6	0	0	0	0	1	1	1	0	0	0	0								0	0	0
F	83.66	Yes	1	1	0	0	0	0	0	0	0	0	0	0								0	0	0
M	84.58	Yes	2	1	0	0	0	0	0	0	0	1	0	0								0	0	0
M	88.83	Yes	2	0	0	0	0	0	0	0	0	0	0	0								0	0	0
F	59.25	Yes	2	0	0	0	0	0	0	0	0	0	0	0								0	0	0
M	38.16	No	7	0	0	0	0	0	0	0	0	0	0	0								0	0	0
M	62.08	Yes	0	0	0	0	0	0	0	1	0	0	0	0								0	0	0
F	78	Yes	0	0	1	0	0	0	0	0	0	0	0	0								0	0	0
M	55.25	No	2	0	0	0	0	1	1	0	0	0	0	0								0	0	0
F	60.16	No	0	0	0	0	0	0	0	0	0	0	0	0								0	0	0
M	69.16	Yes	5	0	0	0	0	1	0	0	0	1	0	0								0	0	0
M	38.41	Yes	0	0	0	0	0	0	0	0	0	0	0	0								0	0	0
M	89.25	Yes	1	0	0	0	0	0	0	0	0	0	0	0								0	0	0
M	76.58	Yes	1	1	0	0	0	0	0	0	0	0	0	0								0	0	0
M	71.25	Yes	1	0	0	0	0	0	0	0	0	0	0	0								0	0	0
F	79.25	Yes	0	0	0	0	0	0	0	0	0	0	0	0								0	0	0
F	65.66	No	1	1	0	0	0	0	0	0	0	0	0	0								0	0	0
F	79.33	Yes	1	0	0	1	0	0	0	1	1	0	0	0								0	0	0
M	83	Yes	4	1	0	1	0	0	0	0	0	1	0	0								0	0	0
F	83.66	Yes	2	0	0	0	0	0	0	0	0	0	0	0								0	0	0
M	57.33	Yes	3	0	0	0	0	0	0	0	0	0	0	0								0	0	0
M	57.91	Yes	2	1	0	0	0	0	0	0	0	1	0	0								0	0	0
M	18.91	No	0	0	0	0	0	0	0	0	0	0	0	0								0	0	0
M	86.33	Yes	5	1	0	0	0	1	0	0	0	0	0	0								0	0	0
M	61.83	No	3	1	0	0	0	0	0	0	0	0	0	0								0	0	0
F	85.41	Yes	0	1	0	0	0	0	0	0	0	0	0	0								0	0	0
F	72.08	No	2	0	0	0	0	0	0	0	0	0	0	0								0	0	0
M	87.08	Yes	3	0	0	0	0	0	0	0	0	0	0	0								0	0	0
M	86.08	Yes	7	1	0	0	0	1	1	0	0	1	0	0								0	0	0
F	58.75	No	1	1	0	0	0	1	0	1	0	0	0	0								0	1	0
M	80.83	Yes	4	0	0	0	0	0	1	0	0	1	0	0								0	0	0
F	95.33	No	6	1	0	0	0	0	0	0	0	0	0	0								0	0	0
F	72	Yes	0	1	0	0	0	0	0	1	0	0	0	0					74	125	75	Normal	0	0
F	18.75	No	0	0	0	0	0	0	0	0	0	0	0	0								0	0	0
M	79.16	No	0	0	0	0	0	0	0	0	0	0	0	0								0	0	0
F	80.5	No	3	0	0	0	0	1	0	0	0	0	0	0								0	0	0
F	67.16	No	0	0	0	0	0	0	0	0	0	0	0	0								0	0	0
F	78.41	Yes	1	1	0	0	0	0	0	0	0	0	0	0								0	0	0
F	72	No	3	1	0	0	0	0	0	1	0	0	0	0								0	0	0
F	54.91	Yes	1	0	0	0	0	0	1	0	0	0	0	0								0	0	0
M	84.75	No	8	1	0	0	0	1	0	0	0	0	0	0								0	0	0
F	58.41	Yes	0	0	0	0	0	0	0	0	0	0	0	0								0	0	0
M	77.16	Yes	6	0	0	0	0	0	0	0	0	1	0	0								0	0	0
M	78.66	Yes	6	0	0	0	0	1	1	0	0	0	0	0								0	0	0
F	78.66	Yes	7	0	0	0	0	1	0	0	0	0	0	0					73	143	72	0	0	0
M	88.41	Yes	6	0	0	0	0	1	0	0	0	1	0	0								0	0	0
F	82.83	Yes	2	1	0	0	0	1	0	0	0	0	0	0								0	0	0
M	62.83	No	4	0	0	0	0	1	0	1	0	0	0	0								0	0	0
F	76.41	No	3	0	0	0	0	0	0	0	0	0	0	0								0	1	0
F	55.41	Yes	3	0	0	0	0	0	0	0	0	1	0	0								0	0	0
F	75.91	Yes	7	1	0	0	0	1	0	0	0	1	0	0								0	0	0
M	21.25	No	0	0	0	0	0	0	0	0	0	0	0	0								0	0	0
F	75.83	Yes	0	1	0	0	0	0	0	0	0	0	0	0								0	0	0
F	84.41	Yes	6	1	0	0	0	1	0	1	0	1	0	0								0	0	0
M	78.66	Yes	7	1	0	0	0	1	0	0	0	1	0	0								0	0	0
M	79.66	Yes	8	1	0	1	0	1	1	1	0	1	0	0								0	0	0
M	57.83	No	7	0	0	0	0	0	0	0	0	1	0	0								0	0	0
M	85.5	Yes	3	1	0	0	0	0	0	0	0	1	0	0								0	0	0
F	75.08	No	3	1	0	0	0	1	0	0	0	0	0	0								0	0	0
M	78.91	Yes	2	0	0	1	0	0	0	0	0	0	0	0								0	0	0
M	76.5	Yes	2	1	0	0	0	1	0	1	0	0	0	0								0	0	0
F	61.5	Yes	0	0	0	0	0	0	0	0	0	0	0	0								0	0	0
M	72.25	No	2	0	0	0	0	0	0	0	0	1	0	0								0	0	0
M	50.5	No	2	0	0	0	0	1	1	0	0	0	0	0								0	0	0
M	61.5	Yes	6	0	0	0	0	1	0	0	0	1	0	0								0	0	0
F	60.83	Yes	0	0	0	0	0	0	0	0	0	0	0	0								0	0	0
F	86.25	Yes	4	1	0	0	0	1	0	0	0	0	0	0								0	0	0
M	69.75	Yes	3	0	0	0	0	0	0	1	0	1	0	0								0	0	0
M	70.16	No	1	0	0	0	0	0	0	0	0	0	0	0								0	0	0
M	79.5	No	4	0	0	0	0	0	0	0	0	1	0	0								0	0	0
F	64.5	Yes	2	0	0	0	0	0	1	1	0	0	0	0								0	0	0
F	70.75	Yes	0	0	0	0	0	0	0	1	0	0	0	0								0	0	0
M	75.5	Yes	3	0	0	0	0	1	0	1	0	0	0	0					72	159	67	0	0	0
F	70.5	Yes	6	0	0	0	0	1	0	1	0	0	0	0								Normal	0	0
M	20.33	No	0	0	0	0	0	0	0	0	0	0	0	0								0	0	0
F	54.25	No	0	0	0	0	0	0	0	0	0	0	0	0								0	0	0
F	81.91	Yes	0	0	0	0	0	0	0	0	0	0	0	0								0	0	0
M	69.75	No	2	0	0	0	0	0	0	0	0	0	0	0								0	0	0
F	65.25	Yes	5	0	0	0	0	1	0	0	0	0	0	0								0	0	0
M	69.08	No	2	0	0	0	0	0	0	0	1	0	0	0								0	0	0
M	82.58	Yes	3	1	0	0	0	0	0	0	0	0	0	0								0	0	0
F	71.5	No	0	0	0	0	0	0	0	0	0	0	0	0								0	0	0
F	76.41	Yes	2	0	0	0	0	0	1	1	0	0	0	0								0	0	0
F	58.83	No	0	1	0	0	0	0	0	0	0	0	0	0								0	0	0
F	60.58	No	0	1	0	0	0	0	0	0	0	0	0	0								0	0	0
M	19.16	Yes	0	0	0	0	0	0	0	0	0	0	0	0								0	0	0
M	85.66	Yes	1	0	0	0	0	0	0	0	0	0	0	0					76	168	79	0	0	0
M	78.75	Yes	1	1	0	0	0	0	0	0	0	0	0	0					68	123	66	0	0	0
M	18.83	No	0	0	0	0	0	0	0	0	0	0	0	0								0	0	0
F	91.5	No	2	0	0	0	0	0	0	1	0	0	0	0								0	0	0
F	72.66	Yes	0	1	0	0	0	0	0	1	0	0	0	0								0	0	0
F	18.33	Yes	2	0	0	0	0	0	0	0	0	0	0	0								0	0	0
M	67.08	Yes	14	0	0	0	0	1	1	1	1	0	0	0								0	0	0
M	80.33	Yes	2	1	0	0	0	0	1	0	0	0	0	0								0	0	0
F	72.08	Yes	0	0	0	0	0	0	0	0	0	0	0	0								0	0	0
F	63.91	No	2	0	0	0	0	0	0	0	0	0	0	0								0	0	0
M	70.75	No	4	1	0	0	0	0	1	0	0	0	0	0								0	0	0
F	72.16	No	1	0	0	0	0	0	0	0	0	0	0	0								0	0	0
F	71.75	Yes	2	0	0	0	0	1	0	1	0	0	0	0								0	0	0
F	72.16	Yes	7	0	0	1	0	1	0	0	0	0	0	0								0	0	0
M	88.66	Yes	4	0	0	0	0	0	0	1	0	0	0	0								0	0	0
F	18.91	No	0	0	0	0	0	0	0	0	0	0	0	0								0	0	0
M	45.16	Yes	2	0	0	0	0	0	0	0	0	0	0	0					67	115	79	0	0	0
M	47	Yes	1	0	0	0	0	0	0	0	0	0	0	0								0	0	0
M	68.16	Yes	7	1	0	0	0	1	0	0	0	1	0	0								0	0	0
M	69.83	No	1	0	0	0	0	1	0	0	0	0	0	0								0	0	0
M	55.25	No	2	0	0	0	0	0	0	0	0	1	0	0								0	0	0
M	78.25	Yes	2	0	0	0	0	0	0	0	0	0	0	0								0	0	0
F	84.75	Yes	0	1	0	0	0	0	0	0	0	0	0	0								0	0	0
F	73.41	Yes	11	0	0	0	0	1	0	1	0	0	0	0								0	0	0
F	80.75	Yes	7	0	0	0	0	0	0	0	0	1	0	0								0	0	0
F	83.33	Yes	0	0	0	0	0	0	0	0	0	0	0	0								0	0	0
M	70.75	Yes	3	0	0	0	0	0	0	1	0	1	0	0					78	140	84	0	0	0
M	68.25	No	1	0	0	0	0	0	0	1	0	0	0	0								0	0	0
M	88.33	Yes	4	1	0	0	0	0	0	0	0	1	0	0								0	0	0
M	70.91	No	2	0	0	0	0	0	0	0	0	0	0	0								0	0	0
M	83.91	Yes	6	1	0	0	0	0	0	0	0	1	0	0								Normal	0	0
M	72.16	Yes	4	0	0	0	0	0	0	0	0	0	0	0								0	0	0
F	76.25	No	2	0	0	0	0	1	0	0	0	0	0	0								0	0	0
M	88.91	Yes	7	0	1	0	0	0	0	0	0	1	0	0					88	143	81	INTERM	1	0
M	80.75	Yes	2	1	0	1	0	0	0	0	0	0	0	0								0	0	0
M	97.91	Yes	5	1	0	0	0	0	0	0	0	1	0	0								0	0	0
F	66.75	Yes	1	1	0	0	0	1	0	0	0	0	0	0								0	0	0
M	77.08	Yes	0	0	0	0	0	0	0	0	0	0	0	0								0	0	0
M	75.75	Yes	4	0	0	1	0	1	0	0	0	0	0	0								0	0	0
M	83.58	Yes	2	0	0	0	0	0	0	1	0	1	0	0								0	0	0
M	84.33	Yes	6	0	0	0	0	1	1	1	0	0	0	0								0	0	0
M	54.25	No	2	0	0	0	0	0	0	0	0	0	0	0								0	0	0
M	80.83	Yes	1	0	0	0	0	0	0	0	0	0	0	0					71	153	86	0	0	0
M	18.83	No	0	0	0	0	0	0	0	0	0	0	0	0								0	0	0
F	84.75	Yes	1	1	0	0	0	0	0	0	0	0	0	0								0	0	0
F	86.25	Yes	3	0	0	0	0	0	0	0	0	0	0	0								0	0	0
M	66.66	Yes	8	0	0	0	0	1	1	0	0	0	0	0								0	0	0
M	71.83	No	4	0	0	0	0	0	0	0	0	1	0	0								0	0	0
F	81.16	Yes	2	0	0	0	0	0	0	1	0	0	0	0								0	0	0
M	75.91	Yes	2	1	0	0	0	1	0	0	0	0	0	0					79	202	83	0	0	0
F	97.83	Yes	1	0	0	0	0	0	0	0	0	0	0	0								0	0	0
F	94.41	No	2	1	0	0	0	1	0	0	0	0	0	0					109	177	100	0	0	0
M	71.5	Yes	2	1	0	0	0	0	0	0	0	1	0	0								0	0	0
M	19.08	No	0	0	0	0	0	0	0	0	0	0	0	0								0	0	0
F	58.75	Yes	2	0	0	0	0	1	0	1	0	0	0	0								0	0	0
M	24.75	Yes	0	0	0	0	0	0	0	0	0	0	0	0								0	0	0
M	75.66	Yes	1	1	0	0	0	0	0	0	0	0	0	0					75	113	60	0	0	0
F	83.41	Yes	1	0	0	0	0	0	0	0	0	0	0	0								0	0	0
F	81	Yes	0	1	0	0	0	0	0	0	0	0	0	0								0	0	0
M	57.58	No	5	0	0	0	0	1	1	0	0	1	0	0								0	0	0
M	72.41	Yes	0	0	0	0	0	0	0	0	0	0	0	0					78	96	60	0	0	0
F	81.58	No	1	1	0	0	0	0	0	0	0	0	0	0								0	0	0
M	85.58	Yes	2	1	0	0	0	1	0	0	0	0	0	0					85	175	90	0	0	0
F	79.83	Yes	2	0	0	0	0	1	0	0	0	0	0	0								0	0	0
M	75.16	Yes	1	0	0	0	0	0	0	0	0	0	0	0								0	0	0
F	66.75	No	3	0	0	0	0	1	0	0	0	0	0	0					86	129	75	0	0	0
F	69.16	Yes	1	1	0	0	0	0	0	0	0	0	0	0								0	0	0
F	73.25	Yes	1	0	0	0	0	0	0	0	0	0	0	0								0	0	0
M	86.83	Yes	1	1	0	0	0	0	0	1	0	0	0	0								0	0	0
M	71.83	Yes	4	0	0	0	0	0	0	0	0	1	0	0								0	0	0
F	81.83	Yes	9	0	0	0	0	1	0	1	0	1	0	0								0	0	0
M	82.16	No	1	0	0	0	0	1	0	0	0	0	0	0								0	0	0
F	86.33	Yes	3	1	0	0	0	1	0	0	0	0	0	0								0	0	0
F	80.91	Yes	1	1	0	0	0	0	0	0	0	0	0	0								0	0	0
F	57.16	Yes	0	0	0	0	0	0	0	0	0	0	0	0								0	0	0
F	92.83	Yes	5	1	0	1	0	0	0	1	0	0	0	0								0	0	0
M	65.91	Yes	1	1	0	0	0	0	0	0	0	0	0	0								0	0	0
F	84.41	Yes	2	1	0	0	0	0	0	0	0	0	0	0								0	0	0
M	28.33	Yes	0	0	0	0	0	0	0	0	0	0	0	0								0	0	0
M	71.58	Yes	3	1	0	0	0	0	0	1	0	1	0	0								0	0	0
F	72.91	Yes	1	1	0	0	0	0	0	0	0	0	0	0								0	0	0
F	82.58	Yes	0	0	0	0	0	0	0	0	0	0	0	0								0	0	0
M	85.91	Yes	2	0	0	0	0	0	0	0	0	0	0	0								0	0	0
M	51.91	Yes	0	0	0	0	0	0	1	0	0	0	0	0								0	0	0
F	92.33	No	3	1	0	0	0	0	0	0	0	1	0	0					100	107	62	0	0	0
M	72.66	Yes	2	0	0	0	0	0	0	1	0	1	0	0								0	0	0
F	74.58	No	0	0	0	0	0	0	0	1	0	0	0	0					73	179	87	0	0	0
F	33.75	Yes	0	0	0	0	0	0	0	0	0	0	0	0								0	0	0
M	77.16	Yes	3	1	0	0	0	0	0	0	0	0	0	0								0	0	0
M	80.91	Yes	1	0	0	0	0	0	0	0	0	0	0	0								0	0	0
F	28.33	Yes	2	0	0	0	0	0	0	0	0	0	0	0								0	0	0
M	83.83	Yes	4	0	0	0	0	0	1	1	0	1	0	0								0	0	0
M	96.91	Yes	11	1	0	0	0	0	0	1	0	1	0	0								Normal	0	0
F	18.75	No	0	0	0	0	0	0	0	0	0	0	0	0								0	0	0
F	18.58	No	0	0	0	0	0	0	0	0	0	0	0	0								0	0	0
M	61	Yes	2	1	0	0	0	1	0	0	0	0	0	0					76	140	70	0	0	0
M	35.5	Yes	0	0	0	0	0	0	0	0	0	0	0	0								0	0	0
F	78.91	Yes	5	0	0	0	0	0	1	0	0	1	0	0								0	0	0
M	48.5	Yes	4	0	0	0	0	1	0	0	0	0	0	0								0	0	0
F	66.66	Yes	0	0	0	0	0	0	0	0	0	0	0	0								0	0	0
F	81.66	Yes	4	0	0	0	0	0	0	0	0	0	0	0					80	145	79	0	0	0
M	71.58	No	2	1	0	0	0	1	0	1	0	0	0	0								0	0	0
M	50.5	No	0	1	0	0	0	0	0	1	0	0	0	0								0	0	0
M	78.75	No	4	1	0	0	0	1	0	1	0	1	0	0								0	0	0
M	41.83	Yes	1	0	0	1	0	0	0	0	0	0	0	0								0	0	0
F	82	Yes	1	0	0	0	0	0	0	0	0	0	0	0								0	0	0
F	82	Yes	1	0	0	0	0	0	0	0	0	0	0	0								0	0	0
F	88.16	Yes	0	0	0	0	0	0	0	1	0	0	1	0								0	0	0
M	74	Yes	0	0	0	0	0	0	0	0	0	0	0	0								0	0	0
M	94.91	No	0	0	0	0	0	0	0	0	0	0	0	0					88	114	58	0	0	0
M	88.08	Yes	11	0	0	0	0	1	0	0	0	0	0	0								0	0	0
F	70.83	No	1	1	0	0	0	0	0	0	0	0	0	0								0	0	0
F	83	Yes	3	0	0	0	0	0	0	0	0	0	0	0								0	0	0
M	70	No	5	1	0	0	0	1	0	1	0	0	1	0								0	0	0
M	70.83	Yes	3	1	0	0	0	0	1	0	0	0	0	0								0	0	0
F	68.83	Yes	1	0	0	0	0	0	0	0	0	0	0	0					56	194	86	0	0	0
M	76.25	No	3	1	0	0	0	0	0	1	0	1	1	1								0	0	0
M	60.16	Yes	0	0	0	0	0	0	0	0	0	0	0	0								0	0	0
M	58.58	Yes	1	0	0	0	0	1	0	0	0	0	0	0								0	0	0
M	58.83	Yes	3	1	0	0	0	0	0	0	0	0	0	0								0	0	0
F	77	No	1	1	0	0	0	0	0	0	0	0	0	0								0	0	0
F	80	Yes	3	0	0	0	0	1	0	1	0	0	0	0								0	0	0
F	44.25	Yes	0	0	0	0	0	0	0	0	0	0	0	0								0	0	0
M	76.75	Yes	5	1	0	0	0	1	0	0	0	0	0	0								0	0	0
F	92.66	Yes	1	0	0	0	0	0	0	1	0	0	0	0								0	0	0
F	61	Yes	1	0	0	0	0	0	0	0	0	0	0	0								0	0	0
M	93.08	Yes	2	0	0	0	0	0	0	1	0	0	0	0								0	0	0
M	81.41	Yes	2	0	0	0	0	0	0	1	0	0	0	1	AFIB							0	0	0
M	56	Yes	6	0	0	0	0	0	0	0	0	0	0	0								0	0	0
F	76.08	Yes	2	1	0	0	0	1	0	1	0	0	0	1	AFIB							0	0	0
M	92.41	Yes	2	0	0	0	0	0	0	1	0	0	0	0								0	0	0
F	71.83	No	3	0	0	0	0	0	1	0	0	1	0	0								0	0	0
M	79.08	Yes	0	0	0	0	0	0	0	1	0	0	0	0								0	0	0
M	50	Yes	0	0	0	0	0	0	0	0	0	0	0	0								0	0	0
F	78.33	Yes	0	1	0	0	0	0	0	0	0	0	0	0								0	0	0
M	93.58	No	4	0	0	0	0	0	0	0	0	0	0	0								0	0	0
F	62.08	Yes	0	0	0	0	0	0	0	0	0	0	0	0								0	1	0
F	28.33	No	0	0	0	0	0	0	0	0	0	0	0	0					80	122	65	0	0	0
M	80	Yes	3	0	0	0	0	0	1	1	0	0	1	0								0	0	0
M	33.66	No	0	0	0	0	0	0	0	0	0	0	0	0								0	0	0
F	18.41	No	0	0	0	0	0	0	0	0	0	0	0	0								0	0	0
M	59.16	Yes	2	0	0	0	0	0	0	0	0	0	0	0					68	116	64	0	0	0
M	70.5	No	1	0	0	0	0	0	0	0	0	0	0	0								0	0	0
M	86.33	Yes	3	0	0	0	0	1	0	0	0	0	0	0								0	0	0
F	72.66	Yes	0	0	0	0	0	0	0	0	0	0	0	0					75	170	79	0	0	0
F	72.75	Yes	0	0	0	0	0	0	0	1	0	0	0	1	AFIB							0	0	0
F	84.83	No	1	1	0	0	0	0	0	0	0	0	0	0								0	0	0
M	70.08	Yes	1	0	0	0	0	1	0	0	0	0	0	0								0	0	0
F	75.08	Yes	3	1	0	0	0	1	0	0	0	0	0	0								0	0	0
F	50.08	Yes	0	0	0	0	0	0	0	0	0	0	0	0								0	0	0
M	79.25	No	1	0	0	0	0	1	0	1	0	0	1	0								0	0	0
M	88.08	Yes	8	1	0	0	0	0	0	0	0	1	0	0								0	0	0
F	72.58	No	5	0	0	0	0	0	0	1	0	1	0	0								0	0	0
F	50.5	Yes	0	0	0	0	0	0	0	0	0	0	0	0								0	0	0
M	84.08	Yes	1	1	0	0	0	1	0	0	0	0	0	0								0	0	0
F	75.08	Yes	0	0	0	0	0	0	0	0	0	0	0	0								0	0	0
M	78.08	Yes	6	0	0	0	0	1	0	0	0	0	0	0								0	0	0
F	84.08	Yes	4	1	0	1	0	1	0	0	0	0	0	0								0	0	0
M	60.08	Yes	3	0	0	0	0	1	1	0	0	0	0	0								0	0	0
F	75.91	Yes	4	0	0	0	0	1	1	1	0	0	0	0								0	0	0
F	84.83	No	4	0	0	0	0	0	0	1	0	0	1	1								0	0	0
F	83.83	Yes	2	0	0	0	0	0	0	1	0	0	0	0					71	145	92	0	0	0
M	82.5	Yes	6	1	0	0	0	0	0	1	0	1	0	0					76	166	71	0	0	0
F	73.58	No	5	0	0	0	0	1	0	0	0	0	0	0								0	0	0
M	83.5	Yes	3	0	0	0	0	0	0	0	0	0	0	0								0	0	0
M	85.75	Yes	3	0	0	0	0	0	0	0	0	0	0	0								0	0	0
F	62.41	No	0	0	0	0	0	0	0	0	0	0	0	0								0	0	0
F	28.41	Yes	0	0	0	0	0	0	0	0	0	0	0	0								0	0	0
M	65.16	No	6	0	0	0	0	0	1	0	0	1	0	0								0	0	0
F	52.16	No	0	0	0	0	0	0	0	0	0	0	0	0								0	0	0
F	80.25	Yes	4	0	0	0	0	1	0	0	0	0	0	0					71	147	71	0	0	0
M	79	Yes	0	0	0	0	0	0	0	0	0	0	0	0								0	0	0
M	82.25	Yes	7	1	0	1	0	0	0	0	0	1	0	0								0	0	0
M	68.25	Yes	4	0	0	1	0	0	0	1	0	0	0	0								0	0	0
M	56.58	No	3	0	0	0	0	0	0	0	0	0	0	0					71	104	59	0	0	0
M	76.91	Yes	3	0	0	0	0	0	0	0	0	1	0	0								0	0	0
M	58	Yes	1	0	0	0	0	0	0	0	0	0	0	0								0	0	0
F	71.25	Yes	2	1	0	0	0	0	0	0	0	0	0	0					79	132	72	0	0	0
F	77.25	Yes	0	1	0	0	0	0	1	1	0	0	0	0								0	0	0
M	81.41	No	3	0	0	0	0	0	0	0	0	1	0	0								0	0	0
F	24.91	Yes	0	0	0	0	0	0	0	0	0	0	0	0								0	0	0
M	82.25	No	2	1	0	1	0	0	0	0	0	0	0	0					80	132	71	0	0	0
M	68.33	Yes	2	1	0	0	0	0	0	0	0	0	0	0								0	0	0
M	80.75	Yes	4	1	0	0	0	0	0	0	0	1	0	0								0	0	0
F	63.25	Yes	1	1	0	0	0	0	0	0	0	0	0	0								0	0	0
F	19.83	No	0	0	0	0	0	0	0	0	0	0	0	0								0	0	0
M	43	Yes	3	1	0	0	0	0	0	0	0	0	0	0								0	0	0
M	77.25	No	3	1	0	1	0	0	0	1	0	0	0	0								0	0	0
F	61.25	Yes	1	1	0	0	0	1	0	0	0	0	0	0								0	0	0
F	85.33	Yes	0	1	0	0	0	0	0	0	0	0	0	0								0	0	0
M	77.25	Yes	4	0	0	0	0	1	1	0	0	0	0	0								0	0	0
M	88.75	No	7	0	0	0	0	0	1	0	0	1	0	0								0	0	0
F	90.5	Yes	0	0	0	0	0	0	0	1	0	0	0	0					68	150	72	0	0	0
M	45.83	Yes	0	0	0	0	0	0	0	0	0	0	0	0								0	0	0
M	57.66	Yes	3	0	0	0	0	1	0	1	0	0	0	0					66	129	85	0	0	0
M	67.08	Yes	1	0	0	0	0	0	0	0	0	0	0	0					68	182	95	0	0	0
M	70.33	Yes	9	0	0	0	0	1	0	0	0	0	0	0					66	146	76	Normal	0	0
F	57	No	0	0	0	0	0	0	0	0	0	0	0	0					58	113	56	0	0	0
M	56.33	No	0	1	0	0	0	0	0	0	0	0	0	0								0	0	0
F	78.33	Yes	2	0	0	0	0	1	0	0	0	0	0	0					70	152	72	0	0	0
F	64.33	Yes	2	0	0	0	0	1	0	0	0	0	0	0					78	135	70	0	0	0
M	55.58	No	2	0	0	0	0	0	0	0	0	0	0	0					90	101	64	0	0	0
F	71.41	Yes	0	0	0	0	0	0	0	0	0	0	0	0					117	100	60	0	0	0
F	75	Yes	4	1	0	0	0	1	0	0	0	0	0	0								0	0	0
F	44	Yes	0	0	0	0	0	0	0	0	0	0	0	0								0	0	0
F	89.5	No	2	0	0	0	0	0	0	0	0	0	0	0					72	126	58	0	0	0
M	67.5	Yes	3	0	0	0	0	1	0	0	0	1	0	0								0	0	0
M	21.16	No	0	0	0	0	0	0	0	0	0	0	0	0					86	110	55	0	0	0
M	84.33	Yes	3	0	0	0	0	1	0	0	0	1	0	0								0	0	0
F	83.75	Yes	5	1	0	0	0	0	0	0	0	1	0	0					60	138	81	0	0	0
M	32.25	Yes	0	0	0	0	0	0	0	0	0	0	0	0								0	0	0
F	84.25	Yes	2	1	1	0	0	0	1	1	0	0	1	1					82	131	84	0	0	0
M	76.33	Yes	3	1	0	0	0	0	0	0	0	1	0	0								0	0	0
M	78.75	Yes	1	1	0	0	0	0	0	0	0	0	0	0								0	0	0
M	87.83	Yes	3	0	0	0	0	0	0	0	0	0	0	0								0	0	0
M	57.16	Yes	9	1	0	1	0	1	0	0	0	0	0	0					97	146	97	0	0	0
M	86.5	Yes	0	0	0	0	0	0	0	0	0	0	0	0					64	165	79	0	0	0
M	83	Yes	5	0	0	1	0	0	0	1	0	1	1	1					57	104	39	0	0	NORMAL
F	66.33	Yes	2	0	0	0	0	1	0	0	0	0	0	0								0	0	0
M	42.5	No	0	0	0	0	0	0	0	0	0	0	0	0					61	129	70	0	0	0
F	46.75	No	0	0	0	0	0	0	0	0	0	0	0	0								0	0	0
M	65.41	Yes	1	1	0	0	0	1	0	0	0	0	0	0					84	129	69	Normal	0	0
M	65.41	Yes	1	0	0	0	0	0	0	0	1	0	0	0								0	0	0
M	59.75	Yes	0	0	0	0	0	0	0	0	1	0	0	0								0	0	0
F	66.41	Yes	1	0	0	0	0	1	0	0	0	0	0	0								0	0	0
M	79.33	No	3	0	0	0	0	0	0	0	0	0	0	0								0	0	0
M	83.41	Yes	6	0	0	1	0	0	0	0	0	0	0	0								0	0	0
M	56.83	Yes	6	1	0	0	0	1	0	0	0	0	0	0								0	0	0
F	69.58	Yes	2	1	0	0	0	0	0	0	0	0	0	0								0	0	0
M	57.5	Yes	0	0	0	0	0	0	0	0	0	0	0	0					62	178	101	0	0	0
M	33.83	Yes	0	0	0	0	0	0	0	0	0	0	0	0								0	0	0
F	77.41	Yes	3	0	0	0	0	1	0	0	0	0	0	0					66	194	75	0	0	0
M	75.58	Yes	3	0	0	1	0	0	0	0	0	0	0	0								0	0	0
M	60.08	Yes	2	0	0	0	0	0	0	0	0	0	0	0								0	0	0
F	77.75	Yes	1	0	0	0	0	0	0	0	0	0	0	0								0	0	0
F	83.66	Yes	2	0	0	0	0	0	0	0	0	0	0	0								0	0	0
M	73.33	Yes	0	1	0	0	0	0	0	0	0	0	0	0								0	0	0
M	90.25	Yes	7	0	0	0	0	0	0	1	0	1	0	0								0	0	0
M	69.41	Yes	0	1	0	0	0	0	0	0	0	0	0	0								0	0	0
M	77.5	Yes	1	0	0	0	0	0	0	0	0	0	0	0								0	0	0
M	74.41	Yes	2	1	0	0	0	1	0	0	0	0	0	0								0	0	0
F	88.33	No	1	0	0	0	0	0	0	0	0	0	0	0								0	0	0
F	77.5	Yes	7	0	0	0	0	1	0	0	0	1	0	0								0	0	0
M	59.5	Yes	11	0	0	1	0	0	0	0	0	0	0	0								0	0	0
M	75.41	Yes	4	0	0	1	0	0	0	0	0	0	0	0								0	0	0
F	79.58	Yes	2	0	0	0	0	1	0	0	0	0	0	0								0	0	0
F	50.58	Yes	0	0	0	0	0	0	0	0	0	0	0	0								0	0	0
M	72.25	No	3	0	0	0	0	0	0	0	0	1	0	0								0	0	0
F	90.91	Yes	1	0	0	0	0	1	0	0	0	0	0	0								0	0	0
F	83.08	Yes	2	1	0	0	0	0	0	0	0	0	0	0								0	0	0
M	49.16	No	2	0	0	0	0	0	0	0	0	0	0	0								0	0	0
M	68.5	Yes	6	0	0	0	0	1	0	0	0	1	0	0								0	0	0
F	69.5	Yes	1	1	0	0	0	1	0	0	0	0	0	0					72	117	67	0	0	0
F	46.41	Yes	0	0	0	0	0	0	0	0	0	0	0	0								0	0	0
F	53.08	Yes	0	0	0	0	0	0	0	0	0	0	0	0								0	0	0
F	80.75	Yes	2	1	0	0	0	1	0	1	0	0	1	1								0	0	0
F	85	Yes	4	1	0	0	0	0	0	0	0	1	0	0								0	0	0
F	78.5	Yes	11	1	0	1	0	1	0	0	0	0	0	0								0	0	0
F	81.58	No	0	0	0	0	0	0	0	0	0	0	0	0					93	102	79	0	0	0
F	66.83	No	0	1	0	0	0	0	0	0	0	0	0	0					73	93	54	0	0	0
M	61	Yes	6	1	0	0	0	1	1	0	0	1	0	0								0	1	0
M	81.58	Yes	3	0	0	0	0	0	0	1	0	1	1	1					66	141	68	0	0	0
M	80.58	Yes	6	0	0	0	0	0	1	1	0	0	0	0					62	120	69	0	0	0
F	75.25	Yes	1	0	0	0	0	0	0	0	0	0	0	1	DVT prophylaxis				80	100	50	0	0	0
F	83.58	Yes	0	1	0	0	0	0	0	0	0	0	0	0								0	0	0
F	85.75	No	4	0	0	0	0	1	0	0	0	0	0	0					92	126	79	0	0	0
M	76.58	Yes	3	0	0	0	0	0	0	1	0	0	1	1								0	0	0
F	33.91	No	0	0	0	0	0	0	0	0	0	0	0	0								0	0	0
M	31.58	Yes	0	0	0	0	0	0	0	0	0	0	0	0								0	0	0
F	50.41	Yes	1	0	0	0	0	0	0	0	0	0	0	0								0	0	0
F	70.58	Yes	5	1	0	0	0	0	1	1	0	1	0	0								0	0	0
F	93	Yes	0	0	0	0	0	0	0	0	0	0	0	0								0	0	0
F	76.91	No	1	0	0	0	0	1	0	0	0	0	0	0					80	180	100	0	0	0
M	23.08	No	0	0	0	0	0	0	0	0	0	0	0	0								0	0	0
F	89.58	Yes	2	0	0	0	0	0	0	0	0	0	0	0					90	168	84	0	0	0
F	37.5	Yes	0	0	0	0	0	0	0	0	0	0	0	0								0	0	0
F	53.66	Yes	5	0	1	0	0	1	0	0	0	0	0	0					85	100	63	0	0	0
M	59.83	Yes	2	1	0	0	0	0	0	0	0	0	0	0					60	155	78	0	0	0
F	34.16	No	0	0	0	0	0	0	0	0	0	0	0	0								0	0	0
M	76.66	No	5	0	0	0	0	0	1	0	0	0	0	0					62	130	76	0	0	0
F	30.08	Yes	0	0	0	0	0	0	0	0	0	0	0	0								0	0	0
M	70.91	Yes	2	0	0	0	0	0	1	0	0	0	0	0					64	192	95	0	0	0
M	79.91	No	12	0	0	0	0	0	1	0	0	0	0	0								0	0	0
M	53.91	Yes	0	0	0	0	0	0	0	0	0	0	0	0								0	0	0
F	81.83	No	5	1	0	0	0	0	0	0	0	1	0	0					72	161	72	0	0	0
F	80.91	No	0	0	0	0	0	0	0	0	1	0	0	0								0	0	0
F	75.58	Yes	5	1	0	0	0	0	0	0	0	0	1	0					84	140	80	0	0	0
F	67.58	Yes	2	0	0	0	0	1	0	0	1	0	0	0								0	0	0
F	88.66	Yes	1	0	0	0	0	0	1	0	0	0	0	0					58	146	90	0	0	0
F	56.83	No	1	1	0	0	0	1	0	0	0	0	0	0								0	0	0
M	57.33	No	1	0	0	0	0	0	0	1	1	0	1	1								0	0	0
M	58.66	Yes	2	1	0	0	0	1	0	0	0	0	0	0					72	137	82	0	0	0
M	83.91	Yes	5	0	0	0	0	0	1	1	0	0	0	0					80	124	72	0	0	0
M	85.5	Yes	3	0	0	0	0	0	0	0	0	0	0	0					68	140	70	0	0	0
F	56.66	Yes	0	0	0	0	0	0	0	0	0	0	0	0					112	111	74	0	0	0
F	87.66	Yes	3	1	0	0	0	0	0	0	0	1	0	0					78	95	45	0	0	0
F	32.25	Yes	0	0	0	0	0	0	0	0	0	0	0	0								0	0	0
F	77.58	Yes	6	0	0	0	0	1	0	1	0	0	1	1					86	120	70	0	0	0
F	22.33	Yes	0	0	0	0	0	0	0	0	0	0	0	0								0	0	0
M	58.75	Yes	5	1	0	0	0	1	0	0	0	1	0	0								0	0	0
M	76.41	Yes	7	1	0	0	0	0	1	1	0	1	1	0					72	150	90	0	0	0
M	23.25	No	0	0	0	0	0	0	0	0	0	0	0	0								0	0	0
F	56.5	No	4	1	0	0	0	1	0	0	0	1	0	0					84	128	57	0	0	0
F	21.41	Yes	0	0	0	0	0	0	0	0	0	0	0	0								0	0	0
M	65.66	Yes	3	1	0	0	0	1	0	0	0	0	0	0					85	121	67	0	0	0
M	48.83	No	0	0	0	0	0	0	0	0	0	0	0	0					95	122	77	0	0	0
F	26.66	Yes	0	0	0	0	0	0	0	0	0	0	0	0					93	102	45	0	0	0
F	34.66	Yes	2	0	0	0	0	0	0	0	0	0	0	0					93	121	85	0	0	0
M	80.83	Yes	2	0	0	0	0	1	0	0	0	0	1	1								0	0	0
M	81.66	Yes	2	1	0	0	0	0	0	0	0	1	0	0					78	150	70	0	0	0
F	76.66	Yes	5	1	0	0	0	1	0	0	0	0	0	0					70	155	65	0	0	0
M	84	Yes	1	0	0	0	0	0	0	0	0	0	0	0								0	0	0
F	88.33	No	4	0	1	0	0	0	0	0	0	1	1	0								0	0	0
M	79.33	Yes	1	0	0	0	0	0	0	0	0	0	0	0					62	166	84	0	0	0
M	77.16	Yes	7	0	0	0	0	0	0	1	0	0	1	1								0	0	0
M	75.91	No	3	0	0	0	0	0	0	0	0	0	1	1					90	143	66	0	0	0
M	86.75	Yes	7	0	0	0	0	1	0	0	0	1	0	0					68	157	72	0	0	0
F	86.66	No	5	1	0	0	0	1	0	0	0	0	0	0								0	0	0
M	50.16	Yes	1	1	0	0	0	0	0	0	0	0	0	0					68	130	88	0	0	0
M	86.33	No	1	0	0	0	0	0	1	0	0	0	0	0					67	148	64	0	0	0
M	82.75	Yes	3	0	0	0	0	0	0	0	0	0	0	0								0	0	0
M	61	No	9	1	0	1	0	1	1	0	0	1	0	0								0	0	0
M	51.25	No	0	1	0	0	0	0	0	0	0	0	0	0								0	0	0
F	74.25	Yes	6	0	0	0	0	0	1	1	0	0	1	1								0	0	0
M	81.5	No	7	1	0	0	0	1	1	0	0	1	0	1	DVT prophylaxis				107	165	83	0	0	0
F	67.75	Yes	1	0	0	0	0	0	0	0	0	0	0	0					75	178	77	0	0	0
F	68.75	Yes	0	0	0	0	0	0	0	0	0	0	0	0					78	116	52	0	0	0
M	72.83	No	2	1	0	0	0	1	1	0	0	0	0	0					55	113	51	0	0	0
F	18.33	No	0	0	0	0	0	0	0	0	0	0	0	0								0	0	0
M	68.58	Yes	0	0	0	0	0	0	0	0	0	0	0	0								0	0	0
M	24.83	No	0	0	0	0	0	0	0	0	0	0	0	0					81	113	69	0	0	0
M	55.91	Yes	2	0	0	0	0	1	0	0	0	0	0	0					76	89	51	0	0	0
F	81.08	Yes	0	1	0	0	0	0	0	0	0	0	0	0								0	0	0
M	47.16	Yes	0	0	0	0	0	0	0	0	0	0	0	0					68	141	92	0	0	0
F	83.41	No	0	1	0	0	0	0	0	0	0	0	0	0					79	161	71	0	0	0
F	76.75	Yes	1	0	0	0	0	0	0	0	0	0	0	0					75	112	57	0	0	0
F	69.91	Yes	5	0	0	0	0	1	1	1	0	0	0	1	AFIB							0	0	0
F	81.16	Yes	1	1	0	0	0	0	0	0	0	0	0	0								0	0	0
F	76.75	Yes	1	0	0	0	0	0	0	0	1	0	1	0								0	0	0
M	50	Yes	2	1	0	1	0	0	0	0	0	0	0	0								0	0	0
F	55.66	Yes	1	0	0	0	0	1	0	0	0	0	0	0					60	112	78	0	0	0
M	52.33	Yes	1	0	0	0	0	0	0	0	0	0	0	0								0	0	0
M	56.5	No	4	0	0	0	0	1	1	0	0	0	0	0								0	0	0
M	52.58	Yes	3	0	0	0	0	1	0	0	0	0	0	0								0	0	0
F	88	Yes	1	0	0	0	0	0	0	0	0	0	0	0								0	0	0
M	61.41	Yes	8	1	0	0	0	0	0	0	0	0	0	0					73	131	71	0	0	0
M	73.66	Yes	8	0	0	0	0	1	1	0	0	0	0	0					71	179	90	0	0	0
F	66.91	Yes	0	1	0	0	0	0	0	0	0	0	0	0					87	136	81	0	0	0
F	83.66	Yes	5	1	0	0	0	0	0	0	0	1	0	0								0	0	0
F	45.75	Yes	2	0	0	0	0	0	0	0	0	0	0	0								0	0	0
M	85.75	Yes	6	0	0	1	0	0	0	1	0	1	1	0					78	110	50	0	0	0
F	23.66	No	0	0	0	0	0	0	0	0	0	0	0	0					93	95	49	0	0	0
M	54.83	Yes	2	0	0	0	0	1	1	0	0	0	0	0								0	0	0
M	65.83	Yes	0	0	0	0	0	0	0	0	0	0	0	0					70	106	71	0	0	0
F	31.5	No	0	0	0	0	0	0	0	0	0	0	0	0								0	0	0
M	85.5	No	5	0	0	0	0	0	0	1	0	1	0	0					105	76	48	0	0	0
F	68.16	Yes	1	1	0	0	0	0	0	0	0	0	0	0								0	0	0
F	58.66	No	1	0	0	0	0	0	0	0	0	0	1	1								0	0	0
M	57.83	No	1	0	0	0	0	0	0	0	0	0	0	0					52	151	74	0	0	0
M	83.91	No	6	1	0	0	0	0	1	0	1	1	0	0					75	134	57	0	0	0
M	76.16	Yes	3	0	0	0	0	1	0	0	0	0	0	0					56	108	74	0	0	0
M	76.41	Yes	1	0	0	1	0	0	0	1	0	0	1	1								0	0	0
M	77.83	Yes	4	0	0	0	0	0	1	0	0	0	0	0								0	0	0
F	83.25	Yes	2	0	0	0	0	0	0	0	0	0	0	0					102	176	98	0	1	0
F	88.5	Yes	3	0	0	0	0	1	0	0	0	0	0	0					64	160	62	0	0	0
F	48.33	No	0	0	0	0	0	0	0	0	0	0	0	0								0	0	0
M	27	Yes	0	0	0	0	0	0	0	0	0	0	0	0								0	0	0
F	91.83	Yes	3	1	0	0	0	0	0	0	0	0	0	0					65	127	58	0	0	0
M	66.33	No	6	1	0	0	0	1	0	0	0	1	0	0								0	0	0
F	62.33	No	0	0	0	0	0	0	0	0	0	0	0	0								0	0	0
M	85	Yes	0	0	0	0	0	0	0	1	0	0	0	0								0	0	0
M	59.91	Yes	4	0	0	0	0	1	0	0	0	0	0	0					87	145	67	0	0	0
F	42.41	No	0	0	0	0	0	0	0	1	0	0	0	0								0	0	0
F	28.16	No	0	0	0	0	0	0	0	0	0	0	0	0								0	0	0
F	81.91	Yes	8	1	1	0	0	0	0	0	0	0	0	0					68	132	71	0	0	0
M	76.66	No	5	1	0	0	0	0	0	0	0	1	1	0								0	0	0
M	60.91	Yes	4	0	0	0	0	1	0	0	0	1	0	0					82	105	45	0	0	0
F	82.25	No	7	1	0	0	0	1	0	0	1	0	1	1								0	0	0
F	46.16	No	0	0	0	0	0	0	0	0	0	0	0	0								0	0	0
F	87	No	1	1	0	0	0	0	0	0	0	0	0	0								0	0	0
F	79.91	No	0	1	0	0	0	0	0	0	0	0	0	0								0	0	0
M	78.66	Yes	6	1	0	0	0	1	0	1	0	0	0	0					74	160	61	0	0	0
M	28.41	No	0	0	0	0	0	0	0	0	0	0	0	0					94	138	87	0	0	0
M	65.08	Yes	0	1	0	0	0	0	0	0	0	0	0	0					58	147	57	0	0	0
M	79.91	Yes	3	1	0	0	0	0	0	0	0	0	0	0					74	131	56	0	0	0
M	94	Yes	5	0	0	0	0	0	0	0	0	1	0	0					104	128	68	0	0	0
M	85.83	Yes	2	1	0	0	0	1	0	0	0	0	0	0					86	116	62	0	0	0
M	62.91	Yes	2	0	0	0	0	0	1	0	0	0	0	0								0	0	0
F	71.83	Yes	2	1	0	0	0	1	0	0	0	0	0	0					56	133	45	0	0	0
F	75	Yes	1	0	0	0	0	1	0	1	0	0	1	1					56	183	60	0	0	0
F	83.91	Yes	1	0	0	0	0	0	0	1	0	0	0	0					54	115	48	0	0	0
F	76.83	Yes	2	0	0	0	0	0	0	1	0	0	1	0					60	146	54	0	0	0
M	78.33	Yes	4	1	0	0	0	0	0	0	0	1	0	0								0	0	0
F	85.91	Yes	2	1	0	0	0	1	0	0	0	0	0	0					82	117	63	0	0	0
F	68.91	Yes	0	0	0	0	0	0	0	0	0	0	0	0								0	0	0
M	70.08	Yes	5	1	0	0	0	1	1	0	0	1	0	0								0	0	0
M	28.91	No	0	0	0	0	0	0	0	0	0	0	0	0								0	0	0
M	89	Yes	3	1	0	0	0	1	0	0	0	0	0	0					77	155	85	0	0	0
M	61.16	Yes	2	0	0	0	0	0	0	1	0	1	1	0								0	0	0
M	76	Yes	3	1	0	0	0	0	0	1	0	0	1	1			0.37	0.76	77	155	69	0	0	0
M	72	Yes	0	0	0	0	0	0	0	0	1	0	0	0					70	122	49	0	0	0
M	81.5	No	2	0	0	0	0	0	0	0	0	0	0	0			1.86	0.815	75	92	63	0	0	NORMAL
M	73.08	No	0	0	0	0	0	0	1	0	0	0	0	0								0	0	0
F	58.08	Yes	3	0	0	0	0	1	0	0	0	0	0	0					67	119	71	0	0	0
M	63.83	Yes	0	0	0	0	0	0	0	1	0	0	1	1								0	0	0
F	65.25	Yes	9	0	0	0	0	1	0	0	1	0	0	0								0	0	0
F	80.08	Yes	1	0	1	0	0	1	0	1	0	0	1	1					72	104	48	0	0	0
F	19	No	0	0	0	0	0	0	0	0	0	0	0	0			0.48	0.5				0	0	0
F	80.08	No	2	0	0	0	0	0	0	0	0	0	0	0								0	0	0
F	78.91	Yes	4	0	0	0	0	0	0	0	0	0	0	0					64	155	72	0	0	0
M	79.66	No	0	0	0	0	0	0	0	1	0	0	0	1	AFIB							0	0	NORMAL
M	79.25	No	5	0	0	0	0	1	0	1	0	1	1	0								0	0	0
M	46	No	0	0	0	0	0	0	0	0	0	0	0	0					69	100	59	0	0	0
F	54.66	Yes	0	0	0	0	0	0	0	0	0	0	0	0								0	0	0
F	80	Yes	2	1	0	0	0	0	0	0	0	0	0	0			>4.0	0.8	92	135	65	0	0	NORMAL
M	68	No	0	0	0	0	0	0	0	0	0	0	0	0			0.86	0.68				0	0	0
M	71.41	No	2	0	0	0	0	0	0	0	0	0	0	0					65	108	42	0	0	0
F	73.83	Yes	8	1	0	0	0	1	1	0	0	0	0	0								0	0	0
F	85	Yes	4	0	0	0	0	0	1	0	0	0	0	0			1.8	0.85	75	159	92	0	0	0
M	35.25	No	1	0	0	0	0	0	0	0	0	0	0	0								0	0	0
F	85.5	No	6	0	0	0	0	0	0	0	0	0	0	0					80	146	67	0	0	0
M	52.08	No	0	0	0	0	0	0	0	0	0	0	0	0					80	108	67	0	0	0
M	34.16	Yes	0	0	0	0	0	0	0	0	0	0	0	0								0	0	0
F	46.75	Yes	0	0	0	0	0	0	0	0	0	0	0	0								0	0	0
F	85.08	Yes	5	1	0	0	0	0	0	0	0	0	0	0					84	110	56	0	0	0
F	82.58	Yes	3	0	0	0	0	1	0	0	0	0	0	0					69	153	58	0	0	0
F	77.08	Yes	2	1	0	0	0	1	0	0	0	0	0	0								0	0	0
M	72.41	Yes	0	0	0	0	0	0	0	0	0	0	0	0								0	0	0
F	57	Yes	1	0	0	0	0	0	0	0	0	0	0	0					93	107	65	0	0	0
M	89.58	Yes	2	0	0	0	0	0	0	0	0	0	0	0					90	118	60	0	0	0
M	55.41	No	2	0	0	1	0	0	0	0	0	0	0	0								0	0	0
F	92.58	Yes	2	0	0	0	0	0	0	0	0	0	0	0			3.1	0.9258	100	137	68	0	0	0
M	77.83	No	2	0	0	0	0	1	0	0	0	0	0	0								0	0	0
F	36.66	Yes	0	0	0	0	0	0	0	0	1	0	0	0					83	119	65	0	0	0
M	71.83	Yes	7	0	0	0	0	1	0	0	0	0	0	0								0	0	0
F	46	Yes	1	0	0	0	0	0	0	0	0	0	0	0					96	125	75	0	0	0
M	48.08	Yes	0	0	0	0	0	0	0	0	0	0	0	0								0	0	0
M	80.33	Yes	4	0	0	0	0	0	0	0	0	1	0	0								0	0	0
M	93.75	No	2	0	0	0	0	1	0	0	0	0	0	0					70	86	39	0	0	0
M	74.5	Yes	6	0	0	0	0	0	0	1	0	1	0	0								0	0	0
F	54.33	Yes	0	1	0	0	0	0	0	0	0	0	0	0								0	0	0
M	81.83	Yes	1	0	0	0	0	0	0	0	0	0	0	0								0	0	0
F	77.25	No	1	1	0	1	0	0	0	0	0	0	0	0					122	185	107	0	0	0
M	60.08	No	10	0	0	1	0	1	0	0	0	0	1	1								0	0	0
M	67.58	No	0	0	0	0	0	0	0	0	0	0	0	0					80	133	58	0	0	0
F	69.08	Yes	4	0	0	1	0	1	0	0	0	1	0	0					70	153	92	0	0	0
F	93.33	No	3	0	0	0	0	0	0	0	0	0	0	0								0	0	0
M	77.08	Yes	7	0	0	0	0	0	0	0	0	1	1	1					63	148	63	0	0	0
M	85.5	Yes	3	0	0	0	0	0	1	0	0	1	0	0								0	0	0
F	63.16	No	0	0	0	0	0	0	0	0	0	0	0	0					90	140	80	0	0	0
M	55.5	Yes	0	0	0	0	0	0	0	0	0	0	0	0					77	148	78	0	0	0
F	69.33	Yes	0	1	0	0	0	0	0	0	0	0	0	0					70	136	70	0	0	0
M	60.16	Yes	8	0	0	1	0	0	0	1	0	1	0	0					82	114	71	0	0	0
M	54.66	No	0	0	0	0	0	0	0	0	0	0	0	0					82	111	63	0	0	0
M	80.91	Yes	2	1	0	0	0	1	0	0	0	0	0	0								0	0	0
M	58.33	Yes	0	0	0	0	0	0	0	0	0	0	0	0					90	131	80	0	0	0
F	72.25	No	0	0	0	0	0	0	0	0	0	0	0	0								0	0	0
M	74.58	Yes	1	0	0	0	0	0	0	1	0	0	1	1					59	129	58	0	0	0
M	53.5	No	2	0	0	0	0	0	1	0	0	0	0	0								0	0	0
F	47.91	Yes	1	1	0	0	0	0	0	0	0	0	0	0			0.32	0.5	82	131	71	0	0	0
M	77.16	Yes	0	1	0	0	0	0	0	1	0	0	0	0								0	0	0
F	70.83	No	0	0	0	0	0	0	0	0	0	0	0	0					66	142	85	0	0	0
M	71.91	Yes	0	0	0	0	0	0	0	0	0	0	0	0								0	0	0
M	63	Yes	1	1	0	0	0	0	0	0	0	0	0	0					68	123	64	0	0	0
M	72.25	Yes	3	0	0	0	0	1	0	0	0	0	0	0					120	150	75	0	0	0
F	20.66	No	0	0	0	0	0	0	0	0	0	0	0	0					77	98	46	0	0	0
M	65.83	Yes	0	0	0	0	0	0	0	0	0	0	0	0			0.55	0.6583	61	94	60	0	0	0
M	73.16	Yes	4	1	0	0	0	0	0	0	0	0	0	0					58	107	65	0	0	0
F	43.25	Yes	0	0	0	0	0	0	0	1	0	0	0	0					80	120	75	0	0	0
M	78.33	Yes	0	1	0	0	0	0	0	1	0	0	1	1					138	145	80	0	0	0
F	64.16	Yes	0	0	1	0	0	0	0	0	0	0	0	1	PE		>4.0	0.6416	93	99	60	0	1	POSITIVE
M	65.5	Yes	0	0	0	0	0	0	0	0	0	0	0	0								0	0	0
M	87.25	Yes	2	1	0	0	0	0	0	0	0	0	0	0					70	150	70	0	0	0
M	56.83	No	0	1	0	0	0	0	0	0	0	0	0	0								0	0	0
F	84.58	Yes	5	0	0	0	0	1	0	1	0	0	1	1								0	0	0
F	70.25	Yes	6	1	0	0	0	1	0	1	0	1	0	0					70	123	58	0	0	0
M	52.25	Yes	0	0	0	0	0	0	0	0	0	0	0	0								0	0	0
F	78.58	Yes	0	0	0	0	0	0	0	0	0	0	0	0								0	0	0
M	93.5	Yes	4	0	0	0	0	0	0	0	0	1	0	0					67	167	73	0	0	0
F	19.58	Yes	0	0	0	0	0	0	0	0	0	0	0	0								0	0	0
M	22	Yes	0	0	0	0	0	0	0	1	0	0	0	0								0	0	0
M	28.66	No	0	0	0	0	0	0	0	0	0	0	0	0					84	124	70	0	0	0
F	75.91	Yes	4	0	0	0	0	0	0	1	0	0	0	0								0	0	0
M	19.75	No	0	0	0	0	0	0	0	0	0	0	0	0								0	0	0
F	80.41	Yes	1	0	0	0	0	1	0	0	0	0	0	0					73	150	70	0	0	0
M	33.41	Yes	0	0	0	0	0	0	0	0	0	0	0	0					85	123	85	0	0	0
M	50.66	Yes	4	0	0	1	0	1	0	0	0	0	0	0					98	160	93	0	0	0
M	70.91	Yes	4	1	0	0	0	0	0	0	0	0	0	0					75	142	84	0	0	0
M	26.5	No	0	0	0	0	0	0	0	0	0	0	0	0								0	0	0
M	75.25	Yes	11	1	0	1	0	1	0	1	0	1	0	0					65	93	44	0	0	0
F	85.08	Yes	1	0	0	0	0	0	0	0	0	0	0	0			0.3	0.8508	76	92	34	0	0	0
F	54.25	Yes	3	1	0	0	0	0	0	0	0	0	1	1								0	0	0
M	77.25	Yes	2	1	0	0	0	1	0	0	0	0	0	0								0	0	0
F	80.25	Yes	0	1	0	0	0	0	0	0	0	0	0	0					80	200	100	0	0	0
F	71.75	Yes	1	1	0	0	0	1	0	0	0	0	0	0					73	151	69	0	0	0
M	85.75	Yes	3	1	0	0	0	0	1	0	0	0	0	0			1.822	0.8575	60	150	70	0	0	0
F	67.25	Yes	2	1	0	0	0	0	0	0	0	0	0	0					80	125	64	0	0	0
F	75	No	1	0	0	0	0	1	0	0	0	0	0	0								0	0	0
M	61.16	No	3	0	0	0	0	1	0	0	0	0	0	0					81	146	96	0	0	0
M	102.75	No	4	1	0	0	0	0	0	0	0	1	0	0								0	0	0
M	80.41	Yes	4	0	0	0	0	0	0	1	0	0	0	0					48	159	64	0	0	0
M	86.08	Yes	5	1	0	0	0	1	0	0	0	0	0	0					70	121	61	0	0	0
M	85	Yes	6	0	0	1	0	0	0	1	0	0	0	0								0	0	0
M	74.91	Yes	9	1	0	0	0	1	1	0	0	1	0	0					68	104	60	0	0	0
M	65.66	Yes	1	0	0	0	0	1	0	0	0	0	0	0					68	133	72	0	0	0
M	84.16	Yes	3	0	0	0	0	0	1	0	1	0	0	0					96	140	60	0	0	0
M	54.91	Yes	3	0	0	0	0	0	0	0	0	0	0	0								0	0	0
M	61.33	Yes	2	0	0	0	0	0	0	0	0	0	0	0								0	0	0
F	18.08	No	0	0	0	0	0	0	0	0	0	0	0	0								0	0	0
F	74	No	0	0	0	0	0	0	0	0	0	0	0	0					58	106	57	0	0	0
M	69.41	Yes	3	1	0	0	0	0	0	0	0	0	0	0					64	118	72	0	0	0
M	71.25	Yes	2	0	0	0	0	1	0	0	0	0	0	0					76	155	75	0	0	0
M	48.58	Yes	0	0	0	0	0	0	0	0	0	0	0	0					67	146	94	0	0	0
M	27	Yes	4	0	0	0	0	0	0	0	0	0	0	0					117	126	80	0	0	0
M	72.91	No	5	1	0	0	0	1	0	0	0	0	0	0					60	132	63	0	0	0
M	67.66	Yes	0	0	0	0	0	0	0	0	0	0	1	1								0	0	0
M	76.66	Yes	1	0	0	0	0	0	0	0	0	0	0	0					50	121	69	0	0	0
F	58.08	Yes	4	0	0	0	0	1	0	0	0	0	0	0					91	119	54	0	0	0
M	36.83	Yes	0	0	0	0	0	0	0	0	0	0	0	0								0	0	0
F	79.75	Yes	2	0	0	0	0	0	0	1	0	0	1	1								0	0	0
M	36.33	Yes	0	0	0	0	0	0	0	0	0	0	0	0					53	129	58	0	0	0
M	44.41	Yes	1	0	0	0	0	0	0	0	0	0	0	0					64	111	63	0	0	0
M	87.83	Yes	1	0	0	0	0	0	0	0	0	0	0	0			1.69	0.8783	75	134	90	0	1	0
F	42.83	Yes	0	0	0	0	0	0	0	0	0	0	0	0			0.4	0.5	88	130	95	0	0	0
M	83.91	No	7	1	0	0	0	1	0	1	0	0	1	1					130	160	94	0	0	0
F	60.16	No	2	1	0	0	0	0	0	0	0	0	0	0					58	133	79	0	0	0
F	79.41	Yes	1	0	0	0	0	0	0	1	1	0	1	1					76	125	65	0	0	0
M	70.08	No	4	0	0	0	0	0	0	0	0	0	0	0					102	147	77	0	0	0
M	61.33	No	0	0	0	0	0	0	0	0	0	0	0	0					104	193	122	0	0	0
F	20.41	No	0	0	0	0	0	0	0	0	0	0	0	0					50	90	50	0	0	0
M	39.16	No	0	0	0	0	0	0	0	0	0	0	0	0								0	0	0
F	59.75	Yes	1	0	0	0	0	0	0	0	0	0	0	0					52	113	56	0	0	0
F	76.75	Yes	2	0	0	0	0	0	0	0	0	0	0	0					62	154	82	0	0	0
M	80.58	Yes	2	0	0	0	0	1	0	0	0	0	0	0			2	0.8058	66	119	64	0	0	0
F	85.66	Yes	4	0	0	0	0	0	0	1	1	0	0	1	AFIB				77	153	79	0	1	0
F	77.5	Yes	1	1	0	0	0	0	0	0	0	0	0	0			>4.0	0.775				0	0	0
M	82.75	Yes	4	1	0	0	0	0	0	0	0	1	0	0								0	0	0
F	70.75	No	4	1	0	0	0	0	0	1	0	0	1	1					127	137	93	0	0	0
M	60.5	No	5	1	0	0	0	1	0	0	0	0	0	0								0	0	0
M	63	No	1	0	0	0	0	0	0	1	0	0	0	0								0	0	0
F	76.5	Yes	3	0	0	0	0	0	0	0	0	0	0	0					53	113	51	0	0	0
M	88.5	Yes	3	0	0	0	0	1	0	1	0	0	0	0					80	147	69	0	1	0
M	32.75	Yes	0	0	0	0	0	0	0	0	0	0	0	0			0.14	0.5				0	0	0
F	21.58	No	0	0	0	0	0	0	0	0	0	0	0	0								0	0	0
F	76.16	Yes	1	0	0	0	0	0	0	0	0	0	0	0					61	148	66	0	0	0
F	84.08	No	0	0	0	0	0	0	0	1	0	0	0	0								0	0	0
F	70.58	Yes	0	0	0	0	0	0	0	0	0	0	0	0					64	185	92	0	0	0
M	92.5	Yes	4	0	0	0	0	0	0	0	0	0	0	0					96	140	80	0	0	0
F	89.58	Yes	0	1	0	0	0	0	0	0	0	0	0	0			3.14	0.8958	120	168	100	0	0	0
M	59.41	Yes	10	0	0	0	0	1	0	0	0	0	1	0					76	74	53	0	0	0
M	97.08	Yes	0	0	0	0	0	0	1	1	0	0	0	0					86	110	63	0	0	0
M	56.83	No	1	1	0	0	0	0	0	0	0	0	0	0								0	0	0
M	71.91	No	2	0	0	0	0	0	0	1	0	1	0	0								0	0	0
M	22.83	No	0	0	0	0	0	0	0	0	0	0	0	0					70	114	66	0	0	0
M	67	No	5	0	0	0	0	1	0	0	0	0	0	0					88	149	68	0	0	0
F	67.5	Yes	0	0	0	0	0	0	0	0	0	0	0	0					65	146	70	0	0	0
M	60.5	Yes	7	0	0	0	0	1	0	0	0	1	0	0					71	142	92	0	0	0
M	50.83	Yes	0	0	0	0	0	0	0	0	0	0	0	0								0	0	0
F	61.5	Yes	2	0	0	1	0	0	1	0	0	0	0	0			0.6	0.615	60	141	68	0	0	0
F	19.33	No	0	0	0	0	0	0	0	0	0	0	0	0								0	0	0
M	74.83	Yes	8	0	0	0	0	1	0	0	0	1	0	0								0	0	0
F	34.91	No	0	0	0	0	0	0	0	0	0	0	0	0								0	0	0
M	73.91	No	2	0	0	0	0	0	0	0	0	0	0	0								0	0	0
M	50.16	No	6	1	0	0	0	0	0	0	0	1	1	0								0	0	0
M	45.91	Yes	1	0	0	0	0	1	0	0	0	0	0	0			0.24	0.5				0	0	0
M	53.5	Yes	4	0	0	0	0	1	0	0	0	1	0	0								0	0	0
M	58.66	Yes	1	0	0	0	0	0	0	0	0	0	0	0					88	155	86	0	0	0
F	68.66	Yes	0	1	0	0	0	0	0	0	0	0	0	0					63	135	60	0	0	0
M	87.91	Yes	4	1	0	0	0	1	0	1	0	1	1	1					54	194	74	0	0	0
F	81.58	Yes	1	0	0	0	0	0	0	0	0	0	0	0					78	175	68	0	0	0
M	78.33	Yes	5	1	0	0	0	0	0	1	0	0	0	0								0	0	0
F	72	Yes	7	1	0	1	0	1	0	1	0	1	0	0					64	124	76	0	0	0
M	76.66	Yes	3	0	0	0	0	0	0	1	0	0	1	0					67	120	85	0	0	0
M	78.41	Yes	1	0	0	0	0	0	0	0	0	0	0	0					78	145	81	0	0	0
M	55.83	Yes	2	0	0	0	0	0	0	0	0	1	0	0					81	143	98	0	0	0
F	56.58	No	2	0	0	0	0	0	0	0	0	0	0	0					67	103	60	0	0	0
M	43.83	No	0	0	0	0	0	0	0	0	0	0	0	0					66	122	67	0	0	0
F	78.83	No	0	0	0	0	0	0	0	0	0	0	0	0					60	140	70	0	0	0
F	81.83	Yes	4	0	0	0	0	1	0	0	0	0	0	0					72	113	62	0	0	0
M	81.41	Yes	9	1	0	0	0	1	0	0	0	1	1	0					56	125	70	0	0	0
F	81.58	Yes	1	0	0	0	0	0	0	0	0	0	0	0					60	146	67	0	0	0
F	19.5	No	0	0	0	0	0	0	0	0	0	0	0	0					96	129	89	0	0	0
F	73.25	Yes	4	0	0	0	0	0	0	0	0	1	0	0					71	177	83	0	0	0
M	81.33	Yes	2	0	0	0	0	0	0	0	0	0	0	0								0	0	0
F	38.5	No	0	0	0	0	0	0	0	0	0	0	0	1	AVR				70	123	65	0	0	0
M	20.08	No	0	0	0	0	0	0	0	0	0	0	0	0								0	0	0
F	77.91	No	1	1	0	0	0	0	0	0	0	0	0	0					53	157	68	0	0	0
F	70.91	Yes	1	0	0	0	0	0	0	0	0	0	0	0					67	147	76	0	0	0
F	22.5	Yes	0	0	0	0	0	0	0	0	0	0	0	0					72	96	56	0	0	0
F	80.5	No	0	1	0	0	0	0	0	0	0	0	0	0					73	155	84	0	0	0
F	80.91	Yes	3	1	0	0	0	0	0	0	0	1	0	0					70	180	78	0	0	0
M	63.66	Yes	0	1	0	0	0	0	1	0	0	0	0	0					80	112	75	0	0	0
M	80.66	Yes	5	0	0	0	0	0	1	1	1	1	1	1								0	0	0
M	78.5	No	4	0	0	0	0	0	0	0	0	1	0	0								0	0	0
M	30	No	0	0	0	0	0	0	0	0	0	0	0	0								0	0	0
M	78.66	Yes	8	1	0	0	0	1	0	0	0	0	0	0					60	180	70	0	1	0
M	85.75	Yes	4	1	0	0	0	1	0	0	0	0	0	0					80	170	76	0	1	0
F	88.33	Yes	0	1	0	0	0	0	0	0	0	0	0	0					68	158	73	0	0	0
F	81.58	Yes	1	1	0	0	0	0	0	1	0	0	1	1					78	145	68	0	0	0
F	90	Yes	3	1	0	0	0	0	0	0	0	0	0	0					60	133	87	0	0	0
M	81.91	No	1	1	0	0	0	1	0	0	0	0	0	0					55	166	74	0	0	0
F	74.5	Yes	3	1	0	0	0	0	0	1	0	0	0	0					88	132	67	0	0	0
M	56	Yes	4	0	0	0	0	0	1	0	0	1	0	0					79	124	79	0	0	0
F	87.33	Yes	2	1	0	0	0	0	0	0	0	0	0	0					64	148	65	0	0	0
F	87.66	Yes	2	0	0	0	0	0	0	1	0	0	1	0					74	178	87	0	0	0
F	69.83	Yes	0	1	0	0	0	0	0	0	0	0	0	0					56	140	86	0	0	0
M	78.25	Yes	2	1	0	0	0	0	0	0	0	1	1	0					53	110	67	0	0	0
M	47.08	Yes	1	1	0	0	0	1	1	0	0	0	0	0					104	130	93	0	0	0
F	83	Yes	2	1	0	0	0	0	0	0	0	0	0	0					90	105	60	0	0	0
F	73	No	1	1	0	0	0	0	0	0	0	0	0	0					60	175	91	0	0	0
M	49.5	No	0	0	0	0	0	0	0	0	0	0	0	0								0	0	0
F	90.25	Yes	4	1	0	0	0	0	0	0	0	0	1	1			0.99	0.9025	57	103	50	0	0	0
M	67.08	Yes	1	0	0	0	0	1	0	0	0	0	0	0					53	133	57	0	0	0
M	80.33	Yes	0	0	0	0	0	0	0	1	0	0	0	0					88	143	71	0	0	0
F	45.66	No	2	0	0	0	0	0	0	0	0	0	0	0								0	0	0
M	72.66	Yes	7	1	0	0	0	1	0	1	0	1	0	0								0	0	0
F	71.75	Yes	3	1	0	0	0	0	0	1	0	0	1	1					60	162	67	0	0	0
F	81	No	0	0	0	0	0	0	0	0	0	0	0	0					52	120	60	0	0	0
M	67.5	No	3	0	0	0	0	0	0	0	0	0	0	0					69	149	89	0	0	0
F	58.5	No	0	0	0	0	0	0	0	0	0	0	0	0					91	158	127	0	0	0
M	94.16	Yes	3	1	0	0	0	1	0	0	0	0	0	1	DVT prophylaxis				69	157	93	0	0	0
F	61.75	Yes	3	1	0	0	0	1	0	0	0	0	0	0					65	116	58	0	0	0
F	66.08	No	3	1	0	0	0	1	0	0	0	0	0	0								0	0	0
M	78.16	Yes	4	1	0	0	0	0	0	0	0	0	0	0					60	164	70	0	0	0
F	43.33	Yes	0	0	0	0	0	0	0	0	0	0	0	0					78	117	72	0	0	0
M	81.91	Yes	1	0	0	0	0	0	0	0	0	0	0	0					54	104	48	0	0	0
M	79.75	Yes	2	0	0	1	0	0	0	0	0	0	0	0					76	150	81	0	0	0
M	62.5	Yes	0	1	0	0	0	0	0	0	0	0	0	0								0	0	0
M	83.33	Yes	1	1	0	0	0	0	0	1	0	0	0	1	AFIB				54	160	89	0	0	0
M	70.75	Yes	6	1	0	0	0	1	0	1	0	0	1	1								0	0	0
M	63.58	Yes	1	1	0	0	0	0	0	0	0	0	0	0					62	140	90	0	0	0
M	85.5	Yes	3	1	0	0	0	1	0	1	0	0	0	0								0	0	0
M	71.58	No	5	1	0	0	0	1	0	0	0	0	0	0								0	0	0
M	70.75	No	1	1	0	0	0	1	0	0	0	0	0	0								0	0	0
M	62.08	No	0	1	0	0	0	0	0	0	0	0	0	0								0	0	0
M	53.66	No	0	0	0	0	0	0	0	0	0	0	0	0					56	118	70	0	0	0
M	77.75	Yes	3	0	0	0	0	0	0	0	0	0	0	0			0.9	0.7775	85	130	76	0	0	NORMAL
F	80.83	Yes	0	1	0	0	0	0	0	0	0	0	0	0					66	116	70	0	0	0
F	69.66	No	0	0	0	0	0	0	0	0	0	0	0	0					59	107	52	0	0	0
F	81.41	Yes	9	1	0	0	0	0	0	0	0	0	0	0					34	122	61	0	0	0
M	64.25	Yes	2	1	0	0	0	1	0	0	0	0	0	0								0	0	0
M	74.83	No	1	0	0	0	0	0	0	1	0	0	1	1								0	0	0
F	75.33	Yes	9	1	0	0	0	0	0	1	0	0	1	0					63	155	74	0	0	0
M	79.66	Yes	3	1	0	0	0	0	0	0	0	0	0	0					84	157	80	0	0	0
M	61.25	Yes	2	1	0	0	0	1	0	0	0	0	0	0					77	131	60	0	0	0
F	35.5	No	1	0	0	0	0	0	0	0	1	0	0	0								0	0	0
M	79.75	No	5	0	0	1	0	0	0	0	0	0	0	0					116	115	98	0	0	0
M	88.58	Yes	4	0	0	0	0	0	0	0	0	0	0	0					84	151	104	0	0	0
M	72.83	Yes	5	1	0	0	0	1	0	0	0	1	0	0					48	145	73	0	0	0
M	90.16	Yes	7	0	0	0	0	0	0	1	0	1	0	0					68	155	70	0	0	0
M	34.41	No	0	0	0	0	0	0	0	0	0	0	0	0					62	129	82	0	0	0
F	51	Yes	0	1	0	0	0	0	0	0	0	0	0	0			0.45	0.51				0	1	0
F	77.83	Yes	2	1	0	0	0	0	0	0	0	0	1	0					74	122	59	0	0	0
M	72.16	Yes	5	1	0	0	0	1	0	0	0	1	0	0								0	0	0
F	82.91	No	2	1	0	0	0	0	0	0	0	0	0	0					60	220	78	0	0	0
F	83.08	No	1	0	0	0	0	0	0	0	0	0	0	0					75	151	68	0	0	0
M	76.91	No	0	1	0	0	0	0	0	0	0	0	0	0					95	114	74	0	0	0
F	82.16	Yes	7	0	0	0	0	0	0	1	0	1	1	1					112	87	50	0	0	0
F	88.33	Yes	1	1	0	0	0	0	1	1	1	0	1	1					64	110	51	0	0	0
M	73.66	Yes	0	1	0	0	0	0	0	0	0	0	0	0					112	129	74	0	0	0
F	83.41	Yes	1	1	0	0	0	0	0	1	0	0	1	0					63	184	80	0	0	0
F	48.41	Yes	1	0	0	0	0	1	0	0	0	0	0	0			0.53	0.5				0	0	0
F	83.91	Yes	1	1	0	0	0	0	0	1	0	0	1	1					65	142	78	0	0	0
F	44.16	Yes	0	1	0	0	0	0	0	0	0	0	0	0					70	120	73	0	0	0
F	70.75	Yes	1	0	0	0	0	0	0	0	0	0	0	0			1	0.7075	85	165	77	0	0	0
M	46.16	Yes	1	1	0	0	0	1	0	0	0	0	0	0								0	0	0
M	80.5	No	1	1	0	0	0	1	0	0	0	0	0	0								0	0	0
M	58.91	Yes	3	1	0	0	0	1	0	0	0	0	1	1								0	0	0
F	76	Yes	0	1	0	0	0	0	0	0	0	0	0	0					70	148	60	0	0	0
F	28.33	Yes	0	0	0	0	0	0	0	0	0	0	0	0								0	0	0
F	84.75	No	1	1	0	1	0	0	0	1	0	0	0	0					104	154	100	0	0	0
M	80.33	Yes	1	1	0	0	0	0	1	1	0	0	1	0					70	115	61	0	0	0
M	56	No	2	1	0	0	0	1	0	0	0	0	0	0					80	145	75	0	0	0
M	70.08	Yes	3	0	0	0	0	1	0	0	0	1	0	0								0	0	0
M	95.33	Yes	3	1	0	0	0	0	0	1	0	1	1	1			1.8	0.9533	100	106	54	Normal	0	0
F	60.91	Yes	3	1	0	0	0	1	0	0	0	0	0	0					96	168	79	0	0	0
F	81.5	Yes	0	1	0	0	0	0	0	0	0	0	0	0					91	130	62	0	0	0
M	86.5	Yes	5	0	0	1	0	0	0	0	0	0	0	0					82	147	98	0	0	0
F	83.58	Yes	4	1	0	0	0	0	0	1	0	0	1	1					100	140	90	0	0	0
M	84.91	Yes	5	0	0	0	0	0	0	0	0	0	1	1			0.61	0.8491	71	128	62	0	0	0
F	44.41	Yes	0	0	0	0	0	0	0	0	0	0	0	0					101	132	93	0	0	0
F	59.75	Yes	2	1	0	0	0	1	0	0	0	0	0	0					82	155	66	0	0	0
F	76.16	Yes	0	1	0	0	0	0	0	0	0	0	0	0					36.6	135	77	0	0	0
M	86.16	Yes	7	0	1	0	0	1	0	0	0	0	0	0					104	127	66	0	0	0
M	76.91	Yes	5	0	0	1	0	1	0	1	0	0	0	0					83	167	99	0	0	0
M	70.91	Yes	1	1	0	0	0	0	0	0	0	0	0	0					64	140	78	0	0	0
F	86.91	Yes	0	1	0	0	0	0	0	1	0	0	0	0								0	0	0
M	47.66	Yes	1	1	0	0	0	0	0	0	0	0	0	0					70	145	77	0	0	0
F	92.75	Yes	1	1	0	0	0	0	1	0	0	0	0	0					87	133	74	0	0	0
F	34.16	No	0	0	0	0	0	0	0	0	0	0	0	0					80	125	80	0	0	0
M	77.33	Yes	6	1	0	0	0	1	0	1	0	1	1	1								0	0	0
M	69.91	No	2	1	0	0	0	1	0	0	0	0	0	0					64	148	87	0	0	0
M	26	No	0	0	0	0	0	0	0	0	0	0	1	0					70	121	85	0	0	0
M	66.75	No	1	1	0	0	0	0	0	1	0	0	0	0			>4.0	0.6675	95	130	65	Normal	1	0
F	33.58	No	0	0	0	0	0	0	0	0	0	0	0	0					85	100	65	0	0	0
M	77.83	Yes	1	1	0	0	0	0	0	0	0	0	0	0								0	0	0
F	90.91	Yes	1	1	0	0	0	0	0	0	0	0	0	0					60	146	79	0	0	0
M	61.08	No	6	0	0	0	0	1	0	0	0	1	0	0					72	127	52	0	0	0
F	84.16	Yes	1	1	0	0	0	0	0	0	0	0	0	0					78	152	74	0	0	0
F	55.33	Yes	0	0	0	0	0	0	0	0	0	0	0	0					68	128	73	0	0	0
F	68.91	Yes	4	0	0	0	0	1	1	0	0	0	0	0					81	160	78	0	0	0
F	79.66	No	2	0	0	0	0	0	0	0	1	0	0	0					72	175	95	0	0	0
M	74.91	Yes	1	0	0	0	0	0	0	0	0	0	0	0					80	124	66	0	0	0
M	86.66	No	9	1	0	0	0	1	1	0	0	0	0	0					73	174	82	0	0	0
F	50.58	Yes	0	0	0	0	0	0	0	0	0	0	0	0								0	0	0
M	69	No	3	0	0	0	0	0	0	0	0	0	0	0					83	123	50	0	0	0
F	60.58	Yes	3	1	0	0	0	1	0	0	0	0	0	0					73	156	41	0	0	0
M	18.25	Yes	0	0	0	0	0	0	0	0	0	0	0	0					82	124	55	0	0	0
F	69	Yes	2	0	0	0	0	0	0	1	0	0	1	1					68	179	74	0	0	0
F	84.58	Yes	5	1	0	0	0	1	0	1	0	1	0	0			0.29	0.8458	56	140	46	0	0	0
M	82.16	Yes	0	1	0	0	0	0	0	0	0	0	0	0			6.5	0.8216				0	0	0
M	32.58	Yes	0	0	0	0	0	0	0	0	0	0	0	0					94	137	94	0	0	0
M	21.66	Yes	0	0	0	0	0	0	0	0	0	0	0	0					70	135	64	0	0	0
F	77.25	Yes	6	1	0	0	0	1	0	0	0	1	0	0					72	150	84	0	0	0
F	21.41	Yes	4	0	0	0	0	0	0	0	0	1	0	0								0	0	0
F	77.25	Yes	4	1	0	0	0	1	0	1	0	1	1	1					59	126	67	0	0	0
M	18.25	No	0	0	0	0	0	0	0	0	0	0	0	0					76	134	73	0	0	0
M	88.41	Yes	1	1	0	0	0	0	1	0	0	0	0	0					64	150	70	0	0	0
M	62	Yes	4	1	0	0	0	1	0	0	0	0	0	0								0	0	0
F	59	Yes	0	0	0	0	0	0	0	1	0	0	0	0			0.16	0.59	137	118	88	0	0	0
M	74	No	2	1	0	0	0	1	0	0	0	0	0	0								0	0	0
F	60.91	No	5	1	0	0	0	1	0	0	0	1	0	0					81	117	81	0	0	0
M	19.5	No	0	0	0	0	0	0	0	0	0	0	0	0								0	0	0
F	80	Yes	1	1	0	0	0	0	0	0	0	0	0	0					98	166	85	0	0	0
M	39.5	Yes	7	0	0	0	0	0	0	0	0	0	0	0								0	0	0
F	73	Yes	5	0	0	0	0	0	0	0	0	1	0	0					88	80	50	0	0	0
F	55.25	Yes	4	1	0	0	0	1	0	0	0	0	0	1	DVT prophylaxis				75	188	96	0	0	0
F	82.41	No	4	1	0	0	0	1	0	0	0	0	0	0					64	179	75	0	0	0
M	53	Yes	1	0	0	0	0	0	0	0	0	0	0	0					86	116	79	0	0	0
M	50.33	Yes	1	1	0	0	0	0	0	0	0	0	0	0					80	124	76	0	0	0
F	88.25	Yes	2	1	0	0	0	0	0	0	0	0	0	0					62	134	47	0	0	0
M	43.41	No	0	0	0	0	0	0	0	0	0	0	0	0					78	122	80	0	0	0
F	70.33	No	5	0	0	0	0	1	0	1	0	0	1	1					53	103	57	0	0	0
F	19.16	No	0	0	0	0	0	0	0	0	0	0	0	0					82	115	67	0	0	0
M	57.25	No	2	0	0	1	1	0	0	0	0	0	0	0					108	96	65	0	0	0
M	92.58	Yes	0	1	0	0	0	0	0	0	0	0	0	0			>4.0	0.9258	76	183	73	0	0	0
M	66.58	Yes	1	1	0	0	0	0	0	1	0	0	0	1	AFIB				63	160	95	0	0	0
M	62.33	Yes	9	1	0	0	0	1	1	0	0	1	0	0					93	130	70	0	0	0
M	73.16	No	1	1	0	0	0	1	0	0	0	0	0	0					84	130	70	0	0	0
M	80.08	Yes	6	0	0	0	0	0	1	0	0	1	0	0								0	0	0
M	48.58	No	1	1	0	0	0	0	0	0	0	0	0	0								0	0	0
F	85	No	3	0	0	0	0	0	0	1	1	0	0	1	AFIB				70	142	75	0	0	0
F	79.41	Yes	4	1	0	0	0	0	0	1	0	0	1	0					106	140	70	0	1	0
M	86.91	Yes	1	1	0	0	0	0	0	0	0	0	0	0					73	156	65	0	0	0
M	45.08	Yes	0	0	0	0	0	0	0	0	0	0	0	0					69	114	67	0	0	0
M	62.83	Yes	0	1	0	0	0	0	0	1	0	0	0	0			0.46	0.6283	100	144	70	0	0	0
F	71.08	Yes	2	1	0	0	0	0	1	1	0	0	0	0					62	180	90	0	0	0
M	26.83	No	2	0	0	0	0	0	0	0	0	0	0	0					74	105	52	0	0	0
F	80.75	Yes	4	1	0	0	0	0	0	0	1	0	0	0								0	0	0
M	40.41	Yes	2	0	0	0	0	0	0	0	0	0	0	0					84	135	85	0	0	0
M	84.66	Yes	0	1	0	0	0	0	0	0	0	0	0	0			2.85	0.8466	72	167	78	0	0	0
F	77.33	Yes	3	0	0	0	0	1	1	0	0	0	0	0			0.6	0.7733	71	124	64	0	0	0
M	54.75	Yes	6	1	0	0	0	1	0	0	0	1	0	0					84	192	84	0	0	0
F	47	Yes	0	0	0	0	0	0	0	0	0	0	0	0					76	112	74	0	0	0
M	101.83	Yes	1	0	0	0	0	1	0	0	0	0	0	0								0	0	0
M	72.58	Yes	4	1	0	0	0	1	0	0	0	0	0	0					84	122	60	0	0	0
F	23.25	Yes	1	0	0	0	0	0	0	0	0	0	0	0								0	0	0
M	71.5	Yes	10	0	0	0	0	1	0	0	0	1	0	0								0	0	0
M	67.33	No	1	0	0	0	0	0	0	0	0	0	0	0					52	145	90	0	0	0
M	21.16	No	0	0	0	0	0	0	0	0	0	0	0	0					89	130	77	0	0	0
M	25.91	Yes	0	0	0	0	0	0	0	0	0	0	0	0								0	0	0
M	85	Yes	1	0	0	0	0	0	0	0	0	0	0	0								0	0	0
M	77.83	Yes	1	1	0	0	0	0	0	0	0	0	0	0								0	0	0
F	70.66	Yes	2	1	0	0	0	0	0	0	0	0	0	0					56	125	67	0	0	0
M	90.5	No	4	0	0	0	0	0	1	1	0	1	1	0					68	108	54	0	0	0
M	83.16	Yes	4	1	0	0	0	0	0	0	0	1	0	0					72	155	68	0	0	0
M	64	Yes	6	1	0	0	0	0	0	0	0	0	0	0								0	0	0
M	82.83	Yes	5	1	0	0	0	1	0	0	1	1	0	0					70	135	60	0	0	0
F	86.16	Yes	7	0	0	0	0	1	0	0	0	0	0	0					70	93	46	0	0	0
M	69	Yes	3	1	0	0	0	0	0	0	0	1	0	0								0	0	0
M	79.16	Yes	5	1	0	1	0	1	0	0	0	1	0	0								0	0	0
F	40.58	Yes	1	1	0	0	0	0	0	0	0	0	0	0					86	112	79	0	0	0
M	86.25	Yes	5	0	0	0	0	0	0	0	0	1	0	0					87	160	100	0	0	0
M	19.41	No	0	0	0	0	0	0	0	0	0	0	0	0					51	110	70	0	0	0
M	74.16	Yes	5	1	0	0	0	1	0	0	0	1	0	0					90	165	75	0	0	0
M	70.66	Yes	4	1	0	0	0	1	0	0	0	0	0	0					58	122	58	0	0	0
M	84.25	Yes	2	1	0	0	0	1	0	0	0	0	0	0					73	169	77	0	0	0
M	62.41	Yes	1	1	0	0	0	0	1	0	0	0	0	0								0	0	0
F	72.5	No	2	0	0	0	0	0	0	1	0	0	0	0								0	0	0
F	83.58	No	1	1	0	0	0	0	0	0	0	0	0	0								0	0	0
F	91.25	Yes	3	1	0	0	0	0	0	0	0	0	0	0					75	128	62	0	0	0
F	93.83	Yes	1	0	0	0	0	0	1	0	0	0	0	0					73	140	77	0	0	0
F	81.25	Yes	3	1	0	0	0	0	0	0	0	0	1	0					75	120	56	0	0	0
M	78.66	No	4	0	0	1	0	0	0	0	0	0	0	0					78	132	67	0	0	0
F	99.25	Yes	5	1	0	0	0	0	0	1	0	0	0	0			4	0.9925	110	130	70	0	0	0
M	62.16	Yes	5	1	0	0	0	0	0	0	0	1	0	0					81	140	61	0	1	0
M	62.08	No	1	0	0	0	0	0	0	0	0	0	0	0					68	124	83	0	0	0
F	80.25	Yes	3	1	0	0	0	0	0	1	1	0	1	0								0	0	0
F	86.33	No	6	0	0	0	0	0	0	0	0	0	0	0					78	179	74	0	0	0
F	76.83	Yes	0	1	0	0	0	0	0	0	0	0	0	0					96	153	89	0	0	0
M	34.83	No	0	0	0	0	0	0	0	0	0	0	0	0					89	135	81	0	0	0
F	56.25	No	1	0	0	0	0	0	0	0	0	0	0	0					93	130	81	0	0	0
M	69.25	Yes	8	0	0	0	0	1	0	0	1	1	0	0					98	111	84	0	0	0
M	52.66	No	0	0	0	0	0	0	0	0	0	0	0	0								0	0	0
M	88	Yes	6	1	0	0	0	0	0	0	0	1	0	0								0	0	0
F	77.83	No	0	1	0	0	0	0	0	1	0	0	0	0					80	159	92	0	1	0
M	82.83	No	5	1	0	0	0	0	1	0	0	1	0	0					80	120	95	0	0	0
F	74.33	Yes	4	1	0	1	0	0	0	1	0	0	1	0					84	109	46	0	0	0
F	83.16	Yes	3	1	0	0	0	0	0	1	1	0	0	0					61	157	46	0	0	0
M	85.41	Yes	0	1	0	0	0	0	0	1	0	0	0	0								0	0	0
M	76.16	Yes	6	1	0	0	0	1	0	0	0	1	0	0					81	113	64	0	0	0
M	52.33	Yes	0	0	0	0	0	0	0	1	0	0	0	0								0	0	0
F	83.25	Yes	1	1	0	0	0	0	0	0	0	0	0	0					72	160	80	0	0	0
M	67.16	No	3	1	0	0	0	1	0	1	0	0	0	0			6.5	0.6716	92	120	65	0	0	0
F	57.5	Yes	6	1	0	0	0	1	0	1	1	0	1	1					54	142	78	0	0	0
F	71.66	Yes	6	1	0	0	0	1	0	1	1	0	1	1								0	0	0
F	78.25	Yes	1	1	0	0	0	0	0	0	0	0	0	0					80	158	86	0	0	0
M	75.41	Yes	0	1	0	0	0	0	0	1	0	0	1	1					68	119	73	0	0	0
M	54	Yes	5	0	0	0	0	0	0	0	0	0	0	0								0	0	0
F	59.91	Yes	1	1	0	1	0	0	0	0	0	0	0	0					86	145	75	0	0	0
M	74.5	Yes	3	1	0	0	0	1	0	1	0	1	1	1								0	0	0
F	84.16	No	3	1	0	0	0	1	0	1	0	0	0	0					92	132	90	0	0	0
F	63.16	Yes	7	1	0	0	0	1	0	0	0	1	0	0			2.1	0.6316	80	133	71	0	0	0
F	84.75	Yes	4	1	0	0	0	1	0	0	0	0	0	0					65	124	66	0	0	0
F	68.83	Yes	2	0	0	0	0	0	0	0	0	0	0	0			1.43	0.6883	99	128	71	0	0	0
M	66.83	No	1	1	0	0	0	1	0	0	0	0	0	0					55	110	70	0	0	0
F	79.25	Yes	2	1	0	0	0	1	0	0	0	0	0	0					59	160	69	0	0	0
F	74.08	Yes	11	1	0	0	0	1	0	0	0	0	0	0					105	139	69	0	0	0
M	70.58	No	4	1	0	0	0	0	0	0	0	0	0	0			0.59	0.7058	50	150	89	Normal	0	0
M	70.66	Yes	6	1	0	0	0	1	0	0	0	0	0	0					65	117	55	0	0	0
M	25.08	Yes	0	0	0	0	0	0	0	0	0	0	0	0					76	134	78	0	0	0
M	58	Yes	0	1	0	0	0	0	0	0	0	0	0	0					89	141	94	0	0	0
M	52.83	No	0	0	0	0	0	0	0	0	0	0	0	0					76	158	97	0	0	0
M	71.91	No	0	1	0	0	0	0	0	0	0	0	0	0								0	0	0
M	86.83	Yes	1	1	0	0	0	0	0	0	0	0	0	0					80	130	70	0	0	0
M	60.25	No	3	1	0	1	0	1	0	0	0	0	0	0					72	99	48	0	0	0
F	77.91	Yes	4	1	0	0	0	1	0	0	0	1	0	0					69	163	70	0	0	0
M	80.33	Yes	0	1	0	0	0	0	0	0	0	0	0	0					80	129	68	0	0	0
F	85.16	Yes	2	0	0	0	0	0	0	0	0	0	0	0					89	138	77	0	0	0
M	33.83	No	6	0	0	0	0	0	0	0	0	0	0	0					100	11	72	0	0	0
F	79.33	Yes	3	1	0	0	0	1	0	0	0	0	0	0					88	140	90	0	0	0
M	52.5	No	0	0	0	0	0	0	0	1	0	0	0	0								0	0	0
M	84.75	No	1	1	0	0	0	0	0	0	0	0	0	0								0	0	0
M	61.16	No	0	0	0	0	0	0	0	0	0	0	0	0								0	0	0
M	67.5	Yes	2	1	0	0	0	1	0	0	0	0	0	0					60	134	75	0	0	0
M	52	No	0	0	0	0	0	0	0	0	0	0	0	0								0	0	0
F	36.41	Yes	0	0	0	0	0	0	0	0	0	0	0	0								0	0	0
M	77	No	4	0	0	0	0	0	0	1	0	1	0	0								0	0	0
F	88.75	Yes	3	0	0	0	0	0	0	0	0	1	0	0					97	134	76	0	0	0
M	85.33	Yes	7	1	0	0	0	0	1	1	0	1	0	0					80	120	85	0	0	0
F	82.41	No	1	1	0	0	0	1	0	0	0	0	0	0					80	140	70	0	0	0
F	62.41	Yes	0	1	0	0	0	0	0	0	0	0	0	0					91	136	77	0	0	0
M	78.5	Yes	5	1	0	0	0	0	0	1	0	1	1	1								0	0	0
M	79.08	Yes	6	1	0	0	0	1	0	0	0	1	0	0					81	135	66	0	0	0
F	63.66	Yes	0	0	0	0	0	0	0	0	0	0	0	0			0.26	0.6366	77	119	66	0	0	0
F	38.08	No	0	0	0	0	0	0	0	0	0	0	0	0					56	102	57	0	0	0
M	75.41	Yes	2	1	0	0	0	1	0	0	0	0	0	0								0	0	0
F	83.08	Yes	1	0	0	0	0	0	0	0	0	0	0	0					95	100	54	0	0	0
F	30.41	No	0	0	0	0	0	0	0	0	0	0	0	0					72	120	65	0	0	0
F	55.91	Yes	0	0	0	0	0	0	0	0	0	0	0	0					66	124	62	0	0	0
M	21.5	No	0	0	0	0	0	0	0	0	0	0	0	0								0	0	0
F	53.58	Yes	0	1	0	0	0	0	0	0	0	0	0	0					71	144	85	0	0	0
F	41.91	No	0	0	0	0	0	0	0	0	0	0	0	0					69	110	71	0	0	0
M	67.41	Yes	0	0	0	0	0	0	0	0	0	0	0	0					62	114	70	0	0	0
F	71.08	No	2	0	0	0	0	0	0	1	0	0	1	1					86	109	61	0	0	0
F	32.66	No	0	0	0	0	0	0	0	0	0	0	0	0					73	100	69	0	0	0
M	87.58	Yes	2	1	0	0	0	0	0	0	0	0	0	0					60	138	65	0	0	0
F	85.41	Yes	2	1	0	0	0	0	0	1	0	0	1	1					66	118	51	0	0	0
F	82.91	Yes	1	0	0	0	0	0	1	0	0	0	0	0			>4.0	0.8291	80	141	70	0	0	0
M	60.58	No	4	1	0	0	0	0	1	0	0	1	0	0					80	140	88	0	0	0
M	46.91	No	0	0	0	0	0	0	0	0	0	0	0	0					64	128	87	0	0	0
M	62.58	Yes	10	1	0	0	0	0	0	0	0	1	0	0			0.94	0.6258	76	106	74	Normal	0	0
M	91.25	Yes	0	1	0	0	0	0	0	0	0	0	1	1					85	196	79	0	0	0
M	48.08	Yes	0	0	0	0	0	0	0	0	0	0	0	0					81	101	72	0	0	0
F	50.41	No	0	1	0	0	0	0	0	0	0	0	0	0					76	122	70	0	0	0
M	60.5	No	1	1	0	0	0	0	0	0	0	0	0	0					82	147	88	0	0	0
F	80.5	Yes	0	0	0	0	0	0	0	0	0	0	0	0					70	145	50	0	0	0
F	83	Yes	3	1	0	1	0	0	0	0	0	1	0	0			>4.0	0.83	110	125	66	Normal	0	0
F	18.83	No	0	0	0	0	0	0	0	0	0	0	0	0					77	100	54	0	0	0
F	73.5	Yes	3	1	0	0	0	0	1	0	0	0	0	0					67	98	68	0	0	0
F	81.75	Yes	9	1	0	0	0	1	0	0	0	0	0	0					75	172	83	0	0	0
F	86.08	Yes	1	1	0	0	0	1	0	0	0	0	0	0					48	156	57	0	0	0
F	76.08	Yes	1	1	0	0	0	0	0	0	0	0	0	0			0.92	0.7608	84	160	90	0	0	0
F	51.83	Yes	0	0	0	0	0	0	0	0	0	0	0	0					95	106	72	0	0	0
M	88.66	Yes	5	0	0	0	0	1	1	0	0	1	0	0					83	90	51	0	0	0
F	82	Yes	0	1	0	0	0	0	0	0	0	0	0	0					84	130	59	0	0	0
M	27.91	No	0	0	0	0	0	0	0	0	0	0	0	0					80	118	76	0	0	0
M	60.5	Yes	3	0	0	0	0	0	0	0	0	0	0	0					65	115	70	0	0	0
M	71.5	Yes	1	1	0	0	0	0	0	0	0	0	0	0					86	129	68	0	0	0
M	37.83	Yes	0	0	0	0	0	0	0	0	0	0	0	0					49	97	0	0	0	0
M	24.66	No	0	0	0	0	0	0	0	0	0	0	0	0					57	123	57	0	0	0
M	83.83	Yes	1	1	0	0	0	0	0	0	0	0	0	0					52	155	55	0	0	0
M	19.83	No	0	0	0	0	0	0	0	0	0	0	0	0			>4	0.5	76	125	69	0	0	0
M	56.16	Yes	2	0	0	0	0	1	1	0	0	0	0	0			1.94	0.5616	68	111	80	0	0	0
M	61.58	No	0	1	0	0	0	0	0	0	0	0	0	0					84	132	85	0	0	0
M	40	No	0	0	0	0	0	0	0	0	0	0	0	0					100	136	100	0	0	0
F	50.08	No	1	0	0	0	0	0	0	0	0	0	1	1					72	90	48	0	0	0
F	80.58	Yes	3	1	0	0	0	1	0	0	0	0	0	0					80	157	75	0	0	0
F	27.75	No	0	0	0	0	0	0	0	0	0	0	0	0					60	91	63	0	0	0
M	73.58	Yes	5	0	0	0	0	1	0	0	0	1	0	0					53	190	82	0	0	0
M	81.25	Yes	5	1	0	0	0	1	1	0	0	1	0	0					90	146	76	Normal	0	0
M	89.58	No	4	1	0	0	0	1	0	1	0	1	1	1			0.52	0.8958	60	121	71	0	0	0
F	83.25	Yes	6	0	0	0	0	0	0	0	0	0	0	0					57	163	62	0	0	0
M	42	Yes	0	0	0	0	0	0	0	0	0	0	0	0					100	119	76	0	0	0
M	54.91	No	4	1	0	0	0	1	0	0	0	0	0	0					84	125	75	0	0	0
F	82.25	Yes	1	1	0	0	0	0	0	1	0	0	1	0					67	174	70	0	0	0
M	54.58	No	3	0	0	0	0	0	0	1	1	1	1	1					67	141	89	0	0	0
M	86.91	Yes	3	1	0	0	0	0	0	0	0	0	0	1	DVT prophylaxis				88	149	78	0	0	0
F	62.58	Yes	2	0	0	0	0	0	0	0	0	0	0	0					81	139	80	0	0	0
F	63	Yes	6	1	0	0	0	1	1	0	0	0	0	0					75	137	68	0	0	0
F	89	Yes	2	1	0	0	0	0	0	0	0	1	0	0					61	157	63	0	0	0
M	82.58	Yes	1	1	0	0	0	0	0	1	0	0	0	0					47	99	51	0	0	0
M	92.58	Yes	5	0	0	1	0	0	0	0	0	0	0	0					101	120	68	0	0	0
M	72.25	No	7	1	0	0	0	1	1	0	0	0	0	0					80	141	56	0	0	0
M	81.83	Yes	1	1	0	0	0	0	0	0	0	0	0	0					64	210	80	0	0	0
M	56.66	Yes	1	1	0	0	0	1	0	0	0	0	0	0					81	150	90	0	0	0
F	74.33	No	8	0	0	0	0	0	0	0	0	0	0	0					58	146	76	0	0	0
M	83.08	Yes	0	1	0	0	0	0	0	0	0	0	0	0					64	146	68	0	0	0
F	85.66	Yes	1	0	0	0	0	0	0	0	0	0	0	0					54	178	64	0	0	0
M	66.66	No	0	0	0	0	0	0	0	0	0	0	0	0					78	133	87	0	0	0
M	78.08	Yes	4	1	0	0	0	0	0	0	0	0	0	0					70	130	60	0	0	0
M	73.83	Yes	9	1	0	0	0	1	0	0	0	1	0	0					70	133	85	0	0	0
F	35.5	No	0	0	0	0	0	0	0	0	0	0	0	0					94	130	83	0	0	0
F	26.16	No	0	0	0	0	0	0	0	0	0	0	0	0					89	107	69	0	0	0
M	26.33	No	0	0	0	0	0	0	0	0	0	0	0	0					50	106	71	0	0	0
F	80.66	No	8	1	0	0	0	1	1	1	0	0	0	0					80	154	64	0	0	0
M	25.25	Yes	0	0	0	0	0	0	0	0	0	0	0	0					75	175	73	0	0	0
F	75	No	5	1	0	0	0	1	0	1	0	1	1	1					89	107	62	0	0	0
F	31.66	No	0	0	0	0	0	0	0	0	0	0	0	0					80	125	80	0	0	0
M	52.66	Yes	0	0	0	0	0	0	0	0	0	0	0	0					72	113	71	0	0	0
F	66.58	Yes	1	1	0	0	0	0	0	0	0	0	0	0					77	180	95	0	0	0
F	37	Yes	9	0	0	0	0	0	0	0	0	0	0	0					119	118	65	0	0	0
F	86.41	No	2	1	0	0	0	0	0	0	0	0	0	0					67	170	76	0	0	0
F	89.08	No	0	0	0	0	0	0	0	0	0	0	0	0					81	146	46	0	0	0
F	73.66	No	2	1	0	0	0	0	0	1	1	0	1	1					61	83	49	0	0	0
F	37.16	No	1	0	0	0	0	0	0	0	0	0	0	0					111	74	52	0	0	0
M	61.08	Yes	2	1	0	0	0	0	0	0	0	0	0	0					61	153	94	0	0	0
F	86.5	Yes	5	1	0	0	0	0	0	0	0	1	0	0					55	140	60	0	0	0
F	74.83	Yes	0	1	0	0	0	0	0	0	0	0	0	0					60	132	85	0	0	0
F	56.75	No	0	0	0	0	0	0	0	0	0	0	0	0					65	138	68	0	0	0
F	74.41	Yes	1	0	0	0	0	0	0	0	0	0	0	0					53	165	85	0	0	0
F	74.75	Yes	1	1	0	0	0	0	0	0	0	0	1	1					93	179	89	0	0	0
F	87.08	Yes	1	0	0	0	0	0	0	0	0	0	0	0					90	105	64	0	0	0
F	85.33	Yes	4	1	0	0	0	0	0	1	0	0	0	1	DVT prophylaxis				70	122	72	0	0	0
M	55.66	Yes	2	1	0	0	0	1	0	0	0	0	0	0					59	154	78	0	0	0
M	75.66	Yes	2	0	0	0	0	1	0	0	0	0	0	0					78	152	80	0	0	0
F	62.91	Yes	3	1	0	0	0	0	0	1	0	0	0	1	AFIB				72	185	100	0	0	0
M	79.91	Yes	0	1	0	0	0	0	0	0	0	0	0	0					80	170	85	0	0	0
M	86.33	No	2	0	0	0	0	0	0	0	0	0	0	0					70	163	79	0	0	0
F	91	Yes	0	1	0	0	0	0	0	0	0	0	0	0					56	197	79	0	0	0
F	83.16	Yes	1	1	0	0	0	0	1	1	0	0	0	1	AFIB				54	116	85	0	0	0
F	88	Yes	1	1	0	0	0	0	1	1	0	0	0	0					80	120	94	0	0	0
F	54.66	Yes	2	1	0	0	0	0	0	0	1	0	1	1					90	123	83	0	0	0
M	20.75	Yes	0	0	0	0	0	0	0	0	0	0	0	0					67	123	71	0	0	0
F	75.41	Yes	1	1	0	0	0	0	0	0	0	0	0	0					72	189	71	0	0	0
M	97.08	Yes	1	0	0	0	0	0	1	0	0	0	0	0					70	151	66	0	0	0
M	19.83	No	0	0	0	0	0	0	0	0	0	0	0	0					54	104	97	0	0	0
M	48.58	Yes	3	1	0	0	0	0	0	0	0	0	0	0					92	156	86	0	0	0
F	61.91	Yes	1	1	0	0	0	0	0	0	0	0	0	0					60	140	45	0	0	0
M	71.16	Yes	4	1	0	0	0	1	0	0	0	0	0	0					65	142	55	0	0	0
M	49.25	Yes	0	1	0	0	0	0	0	0	0	0	0	0					85	141	97	0	0	0
M	20.16	No	0	0	0	0	0	0	0	0	0	0	0	0					50	109	68	0	0	0
M	91.08	Yes	3	1	0	0	0	0	0	0	0	1	0	0					98	130	78	0	0	0
F	55.75	Yes	8	0	0	0	0	0	0	0	0	0	0	0					94	113	78	0	0	0
F	34.91	Yes	0	0	0	0	0	0	0	0	0	0	0	0					91	95	59	0	0	0
M	62.75	Yes	2	0	0	0	0	1	0	0	0	0	0	0					75	141	75	0	0	0
M	18.5	No	0	0	0	0	0	0	0	0	0	0	0	0					67	119	64	0	0	0
M	62.75	Yes	1	1	0	0	0	0	0	0	0	0	0	0					71	163	89	0	0	0
M	67.5	Yes	5	0	0	0	0	1	0	0	0	0	1	0					68	117	67	0	0	0
M	70.25	Yes	1	0	0	0	0	0	0	0	0	0	0	0					74	117	69	0	0	0
M	75.5	Yes	4	1	0	0	0	1	0	0	0	0	0	0					64	136	88	0	0	0
F	72.83	Yes	4	1	0	0	0	0	0	0	0	0	0	0					42	154	74	0	0	0
F	48.16	No	0	0	0	0	0	0	0	0	0	0	0	0					80	147	85	0	0	0
F	18.58	No	0	0	0	0	0	0	0	0	0	0	0	0					72	115	66	0	0	0
M	76.41	Yes	1	1	0	0	0	1	0	0	0	0	0	0					88	118	86	0	0	0
F	79.66	Yes	0	0	0	0	0	0	0	0	0	0	0	0								0	0	0
F	69.83	Yes	3	1	0	0	0	1	0	1	0	0	0	0					65	110	55	0	0	0
F	63.41	No	0	1	0	0	0	0	0	0	0	0	0	0					80	136	75	0	0	0
F	84.83	Yes	2	1	0	0	0	0	0	0	1	0	0	0			0.63	0.8483	72	115	67	0	0	0
M	60.83	Yes	1	1	0	0	0	0	0	0	0	0	0	0					67	152	92	0	0	0
M	23.83	Yes	1	0	0	0	0	0	0	1	0	0	0	0					60	137	89	0	0	0
M	67.83	Yes	3	1	0	0	0	0	0	0	0	0	0	0					65	180	100	0	0	0
M	71.58	Yes	6	1	0	0	0	1	0	0	0	1	0	0					76	150	57	0	0	0
F	53.75	Yes	0	0	0	0	0	0	0	0	0	0	0	0					71	122	60	0	0	0
M	75.41	No	6	1	0	0	0	1	0	1	0	1	1	0					67	140	70	0	0	0
M	51.83	Yes	1	0	0	0	0	0	0	0	0	0	1	1					89	100	70	0	0	0
M	69	No	7	0	0	0	0	0	1	1	0	1	0	0					76	175	94	0	0	0
M	76.83	No	2	1	0	0	0	0	0	0	0	0	0	0					64	137	82	0	0	0
M	51.83	No	2	0	0	0	0	0	0	0	0	0	0	0					75	102	60	0	0	0
M	81.58	No	4	1	0	0	0	0	0	1	0	1	1	0					50	136	67	0	0	0
M	70.91	Yes	1	0	0	0	0	0	0	0	0	0	0	0					73	116	50	0	0	0
F	33.25	Yes	0	0	0	0	0	0	0	0	0	0	0	0					54	118	68	0	0	0
M	85.91	Yes	2	1	0	0	0	0	0	1	1	0	0	0					75	165	94	0	0	0
F	78.83	Yes	4	1	0	0	0	1	1	1	0	0	0	0					87	160	84	0	0	0
F	82.75	Yes	3	1	0	0	0	1	0	0	0	0	0	0					48	170	67	0	1	0
M	77.58	Yes	1	0	0	0	0	1	0	0	0	0	0	0					84	156	75	0	0	0
M	77.83	Yes	3	1	0	0	0	0	0	0	0	0	0	0					67	150	94	0	0	0
M	21.33	Yes	0	0	0	0	0	0	0	0	0	0	0	0					67	111	72	0	0	0
M	76.83	Yes	7	1	0	0	0	1	1	1	1	0	0	1	AFIB				72	113	42	0	0	0
M	87.41	Yes	2	0	0	0	0	0	0	1	0	0	0	0					79	128	89	0	0	0
M	74.66	No	2	1	0	0	0	0	0	0	0	0	0	0					96	147	78	0	0	0
F	48.83	Yes	2	0	0	0	0	0	1	0	0	0	1	1					62	116	53	0	0	0
M	74.66	Yes	8	1	0	1	0	0	0	0	0	0	0	0					65	136	89	0	0	0
M	28.5	No	0	0	0	0	0	0	0	0	0	0	0	0					82	108	72	0	0	0
F	49.5	No	0	0	0	0	0	0	0	0	0	0	0	0					102	116	70	0	0	0
M	77.5	No	0	1	0	0	0	0	0	0	0	0	0	0					61	125	72	0	0	0
M	76	Yes	6	1	0	0	0	1	0	0	0	0	0	0					78	150	80	0	0	0
M	74.91	Yes	0	1	0	0	0	0	0	0	0	0	0	0					90	160	88	0	0	0
M	19.25	No	0	0	0	0	0	0	0	0	0	0	0	0					65	139	61	0	0	0
M	77.41	Yes	3	1	0	0	0	0	0	0	0	0	0	0					62	150	74	0	0	0
M	82.58	No	4	0	0	0	0	1	0	1	1	1	1	1					70	124	93	0	0	0
M	71.91	Yes	0	0	0	0	0	0	0	0	0	0	0	0					70	129	51	0	0	0
M	60.41	Yes	2	1	0	1	0	0	0	0	0	0	0	0					88	123	74	0	0	0
M	52.41	No	0	1	0	0	0	0	0	0	0	0	0	0					80	140	86	0	0	0
M	27.66	No	1	0	0	0	0	0	0	0	0	0	0	0					50	110	67	0	0	0
F	70	Yes	2	1	0	0	0	0	0	0	0	0	0	0					70	157	74	0	0	0
F	80	Yes	1	1	0	0	0	0	0	0	0	0	0	0					58	150	58	0	0	0
M	20.66	No	0	0	0	0	0	0	0	0	0	0	0	0					52	130	80	0	0	0
F	49.83	No	0	0	0	0	0	0	0	0	0	0	0	0					94	126	78	0	0	0
F	78.75	Yes	2	0	0	0	0	0	0	0	0	1	0	0					57	95	55	0	0	0
F	55.08	Yes	2	0	0	0	0	0	0	1	0	0	0	0					53	101	60	0	0	0
F	57.83	Yes	0	0	0	0	0	0	0	0	0	0	0	0					96	117	74	0	0	0
M	79.41	No	1	0	0	0	0	1	0	0	0	0	0	0					58	173	90	0	0	0
F	54.41	Yes	0	0	0	0	0	0	0	0	0	0	0	0					78	127	90	0	0	0
F	75.16	No	5	1	0	0	0	1	0	0	0	0	0	0				0.7516	88	121	72	0	0	NORMAL
M	72.83	No	1	1	0	0	0	1	0	0	0	0	0	0					102	154	99	0	0	0
F	30.58	No	0	0	0	0	0	0	0	0	0	0	0	0					83	104	71	0	0	0
M	74	Yes	5	0	0	0	0	1	1	0	0	1	0	0					70	144	44	0	0	0
M	74.91	No	0	1	0	0	0	0	0	0	0	0	0	0					78	145	75	0	0	0
F	83.41	Yes	3	1	0	0	0	0	0	1	0	0	1	0					93	211	110	0	0	0
M	83.5	Yes	3	1	0	0	0	0	0	1	0	0	1	1					68	122	77	0	0	0
F	76.75	Yes	5	1	0	0	0	1	0	0	0	0	0	0			2.15	0.7675				0	0	NORMAL
M	35.66	No	0	1	0	0	0	0	0	0	0	0	0	0			1.88	0.5	107	107	65	0	0	0
M	49.91	No	6	0	0	0	0	0	0	0	0	0	0	0					91	125	80	0	0	0
F	84.66	No	0	1	0	0	0	0	0	0	0	0	0	0					76	130	60	0	0	0
F	69	No	0	0	0	0	0	0	0	0	0	0	0	0					66	120	76	0	0	0
M	31.41	Yes	0	0	0	0	0	0	0	0	0	0	0	0					86	133	50	0	0	0
M	76.83	Yes	1	1	0	0	0	0	0	0	0	0	0	0					86	130	80	0	0	0
F	79	Yes	2	1	0	0	0	0	0	0	1	0	0	0					55	145	68	0	0	0
M	74	No	2	1	0	0	0	0	0	1	0	0	1	1					72	155	87	0	0	0
M	74	Yes	2	1	0	0	0	0	0	0	0	0	0	0					77	140	75	0	0	0
F	96	Yes	4	1	0	0	0	1	0	0	0	0	0	0					75	108	39	0	1	0
M	76	Yes	8	0	0	0	0	0	1	0	0	0	0	0					53	93	53	0	0	0
M	19.41	No	0	0	0	0	0	0	0	0	0	0	0	0					76	120	62	0	0	0
M	24.16	No	1	0	0	0	0	0	0	0	0	0	0	0					75	130	76	0	0	0
F	80.16	No	1	1	0	0	0	0	0	0	0	0	0	0					68	141	67	0	0	0
F	76	Yes	2	1	0	0	0	0	0	1	0	0	0	0					90	158	79	0	0	0
F	89	Yes	1	1	0	0	0	0	0	0	0	0	0	0					61	138	92	0	0	0
M	63.75	Yes	5	0	0	0	0	1	0	0	0	1	0	0								0	0	0
F	62.33	Yes	0	1	0	0	0	0	0	0	0	0	0	0					70	174	100	0	0	0
M	21	No	0	0	0	0	0	0	0	0	0	0	0	0					76	121	87	0	0	0
F	75.91	Yes	3	1	0	0	0	1	0	0	0	1	0	0					93	140	80	0	0	0
F	65.83	Yes	3	0	0	0	0	0	0	0	0	0	0	0					84	123	86	0	1	0
M	65	No	3	1	0	0	0	0	0	0	0	1	0	0					64	131	72	0	0	0
F	47.66	No	2	0	0	0	0	0	0	0	0	0	0	0					80	104	62	0	0	0
M	31.58	No	0	0	0	0	0	0	0	0	0	0	0	0					65	124	68	0	0	0
M	60.16	No	2	0	0	0	0	1	0	0	0	0	0	0					88	140	80	0	0	0
F	79	Yes	3	1	1	0	0	0	0	0	0	0	0	1	PE				109	123	62	0	POSITIVE	0
F	82.41	Yes	1	1	0	0	0	0	0	0	0	0	0	0					72	105	50	0	0	0
F	69.58	Yes	6	1	0	0	0	1	0	0	0	1	0	0					76	153	68	0	0	0
F	65	Yes	5	1	0	0	0	1	0	0	0	0	0	0					72	100	50	0	0	0
F	95.5	Yes	1	1	0	0	0	0	0	0	0	0	0	0					61	132	47	0	0	0
M	55.33	Yes	4	1	0	0	0	1	0	0	0	0	0	0					80	108	81	0	0	0
F	26.25	Yes	0	0	0	0	0	0	0	0	0	0	0	0					86	126	80	0	0	0
F	77	Yes	1	0	0	0	0	0	0	0	0	0	0	0					89	143	65	0	0	0
M	71.58	Yes	6	1	0	0	0	1	0	0	0	0	0	0					71	114	70	0	0	0
M	67.75	Yes	4	1	0	0	0	0	0	1	0	0	0	0					76	141	90	0	0	0
F	36.08	Yes	0	0	0	0	0	0	0	0	0	0	0	0					60	120	60	0	0	0
F	82	No	0	1	0	0	0	0	0	0	0	0	1	1					84	105	62	0	0	0
M	88.16	Yes	5	1	0	0	0	1	1	1	0	1	1	1					83	113	55	0	0	0
F	72	Yes	2	1	0	0	0	1	0	0	0	0	0	0					68	197	84	0	0	0
M	66.83	No	2	1	0	0	0	0	0	0	0	0	0	0			>4	0.6683	113	132	94	0	0	0
M	58.33	Yes	2	1	0	0	0	0	0	0	0	1	0	0					88	170	100	0	0	0
M	82	Yes	3	1	0	0	0	0	0	0	0	1	0	0					56	151	64	0	0	0
F	85.91	Yes	5	1	0	0	0	1	0	0	0	0	0	0					82	196	113	0	0	0
F	65.83	Yes	0	0	1	0	0	0	0	0	0	0	0	0			0.36	0.6583	73	144	98	0	0	0
F	83.41	Yes	0	1	0	0	0	0	0	0	0	0	0	0					55	138	73	0	0	0
F	68.16	Yes	0	1	0	0	0	0	0	0	0	0	0	0					77	144	65	0	0	0
M	34.75	Yes	1	0	0	0	0	0	0	0	0	0	0	0					94	123	82	0	0	0
M	82.75	Yes	2	1	0	0	0	0	0	1	0	0	0	0					58	143	62	0	0	0
F	86.66	Yes	1	1	0	0	0	0	0	0	0	0	0	0					86	153	76	0	0	0
M	71.66	Yes	1	0	0	0	0	0	0	0	0	0	0	0					120	106	70	0	0	0
M	84.58	Yes	4	1	0	0	0	0	1	1	0	0	1	0					105	145	65	0	0	0
F	53.58	Yes	0	1	0	0	0	0	0	0	0	0	0	0					132	135	100	0	0	NORMAL
F	78.08	No	1	1	0	0	0	0	0	0	0	0	0	0					70	96	58	0	0	0
M	66.08	Yes	6	1	0	0	0	1	0	0	0	0	0	0					92	120	73	0	0	0
F	81.91	Yes	3	1	0	0	0	1	0	0	0	0	0	0					50	127	56	0	0	0
M	86.33	No	3	0	0	0	0	0	0	0	0	0	0	0					57	131	60	0	0	0
M	49.25	Yes	0	1	0	0	0	0	0	0	0	0	0	0					72	143	82	0	0	0
M	55.25	Yes	1	1	0	0	0	0	0	1	0	0	0	0					89	105	70	0	0	0
M	82.16	Yes	0	1	0	0	0	0	0	1	0	0	1	1					69	136	76	0	0	0
M	64.16	No	1	0	0	0	0	0	0	0	0	0	0	0					74	154	73	0	0	0
F	69.75	No	6	0	0	1	0	0	0	0	0	1	0	0			>4.0	0.6975	88	151	78	0	0	0
F	84.25	No	1	1	0	0	0	0	0	0	0	0	0	0					83	189	86	0	0	0
F	38.83	Yes	0	0	0	0	0	0	0	0	0	0	0	0					82	148	75	0	0	0
F	74.5	No	2	1	0	0	0	1	0	1	0	0	0	0					63	142	76	0	0	0
M	71.08	Yes	8	1	0	0	0	1	0	1	0	1	1	1					62	133	51	0	0	0
F	82.75	Yes	6	1	0	0	0	1	1	0	1	0	1	1					51	157	72	0	0	0
M	44	No	0	1	0	0	0	0	0	0	0	0	0	0					75	138	88	0	0	0
F	74.08	No	3	1	0	0	0	1	0	0	0	0	0	0					58	97	54	0	0	0
M	74.66	No	2	0	0	0	0	0	0	0	0	0	0	0					75	146	85	0	0	0
F	85.25	Yes	4	1	0	0	0	0	0	1	0	0	0	0					75	129	53	0	0	0
F	74.16	Yes	4	0	0	0	0	1	0	1	0	0	0	0					79	183	79	0	0	0
F	62.33	Yes	0	1	0	0	0	0	0	0	0	0	0	0			0.79	0.6233	94	193	80	0	0	0
F	86.75	Yes	2	1	0	0	0	1	0	0	0	0	0	0					77	204	91	0	0	0
F	22.33	Yes	0	0	0	0	0	0	0	0	0	0	0	0					89	105	67	0	0	0
M	22.58	Yes	0	0	0	0	0	0	0	0	0	0	0	0			0.21	0.5	95	134	78	0	0	0
M	80.5	No	2	0	0	0	0	0	1	0	0	0	1	0					51	135	78	0	0	0
M	72.58	No	7	1	0	0	0	1	0	0	0	1	0	0					80	142	79	0	0	0
M	64.08	Yes	13	0	0	0	0	0	0	0	0	0	0	0					100	189	91	0	0	0
F	83.83	Yes	1	0	0	0	0	0	0	1	0	0	0	0					75	95	60	0	0	0
F	83.83	Yes	1	1	0	0	0	0	0	1	0	0	1	1					76	160	87	0	0	0
M	44.83	No	2	0	1	0	0	0	0	0	0	0	1	0					65	145	103	0	0	0
F	62	Yes	3	0	0	1	0	0	0	0	0	0	0	0			1.27	0.62	92	117	76	0	0	0
M	41.91	No	0	0	0	0	0	0	0	0	0	0	0	0					63	110	67	0	0	0
M	61.75	Yes	6	1	0	0	0	1	0	0	0	1	0	0					88	96	50	0	0	0
F	79.33	Yes	8	1	0	0	0	1	1	0	1	1	0	0					55	176	70	0	0	0
M	20.41	Yes	0	0	0	0	0	0	0	0	0	0	0	0					84	140	70	0	0	0
M	80.16	No	7	0	0	0	0	0	1	0	0	0	0	0					96	107	63	0	0	0
F	44.75	No	0	0	0	0	0	0	0	0	0	0	0	0					60	130	60	0	0	0
M	77.16	Yes	8	1	0	1	0	1	0	1	0	0	0	1	AFIB				82	124	61	0	0	0
F	87.83	No	0	0	0	0	0	0	0	0	0	0	0	0					76	183	107	0	0	0
F	84.16	Yes	2	1	0	0	0	0	0	0	0	0	0	0			3.24	0.8416	56	175	75	0	1	0
M	83.16	Yes	5	1	0	1	0	0	1	0	1	1	0	0								0	0	0
M	68	No	6	1	0	0	0	0	0	0	0	1	0	1	DVT				80	121	70	0	POSITIVE	0
M	76.16	Yes	3	0	0	0	0	1	0	0	0	0	0	0					50	108	53	0	0	0
F	33.75	No	1	0	0	0	0	0	0	0	0	0	0	0					71	97	72	0	0	0
M	48.16	Yes	0	0	0	0	0	0	0	0	0	0	1	1					53	136	76	0	0	0
F	67.5	Yes	3	1	0	0	0	1	0	0	0	0	0	0					94	137	68	0	0	0
F	88.66	Yes	1	0	0	0	0	0	0	0	0	0	0	0					112	176	88	0	0	0
M	85.25	Yes	2	1	0	0	0	0	0	1	0	1	0	0					76	91	54	0	0	0
M	80.41	No	1	0	0	0	0	0	0	0	0	0	0	0					60	119	60	0	0	0
F	61.08	Yes	0	0	0	0	0	0	0	0	0	0	0	0					111	120	76	0	0	0
M	89.08	No	2	0	0	0	0	0	0	0	0	0	0	0					86	128	72	0	0	0
F	58.58	Yes	1	1	0	0	0	0	0	0	0	0	0	0					68	187	82	0	0	0
M	63.91	No	1	0	0	0	0	0	0	0	0	0	1	1					67	128	74	0	0	0
M	48.58	Yes	0	0	0	0	0	0	0	0	0	0	0	0					89	134	95	0	0	0
F	83.33	Yes	1	1	0	0	0	1	0	0	0	0	0	0					172	72	68	0	0	0
M	52.25	No	1	1	0	0	0	1	0	1	0	0	1	0					67	125	81	0	0	0
F	79	No	5	0	0	0	0	1	0	0	0	0	0	0					80	171	76	0	0	0
F	86.33	No	4	1	0	0	0	0	0	0	0	1	0	0					55	179	74	0	0	0
F	77.66	No	2	1	0	0	0	0	1	1	0	0	1	1					60	170	80	0	0	0
F	86.41	Yes	3	1	0	1	0	1	0	0	0	0	0	0					77	181	73	0	0	0
F	60.25	Yes	1	1	0	0	0	1	0	0	0	0	0	0					71	129	64	0	0	0
M	67.25	Yes	2	1	0	0	0	0	0	0	0	0	0	0					67	122	72	0	0	0
M	70.75	No	0	1	0	0	0	0	0	1	0	0	0	1	AFIB				115	130	80	0	0	0
F	82.58	No	1	1	0	0	0	1	0	0	0	0	0	0					78	160	86	0	0	0
F	95.58	No	4	1	0	0	0	0	1	0	0	0	0	0					69	189	79	0	0	0
M	80.91	Yes	2	1	0	0	0	1	1	0	0	0	0	0					52	109	55	0	0	0
F	89.5	Yes	3	1	0	0	0	0	0	0	0	1	0	0					58	133	62	0	0	0
M	62.25	Yes	0	1	0	0	0	0	0	0	0	0	0	0					80	114	77	0	0	0
M	71.25	Yes	11	1	0	0	0	1	0	0	0	1	0	0					90	120	83	0	0	0
F	57.83	No	0	0	0	0	0	0	0	0	0	0	0	0					80	113	63	0	0	0
M	70.83	Yes	3	1	0	0	0	1	0	0	0	0	0	0					88	130	70	0	0	0
M	61.58	Yes	4	1	0	0	0	1	0	0	0	0	0	0					68	129	73	0	0	0
M	79.08	Yes	8	0	0	1	0	1	0	0	0	1	0	0					67	125	66	0	0	0
M	82.66	Yes	4	0	0	0	0	0	0	1	0	0	0	0					65	142	71	0	0	0
M	82.25	Yes	5	1	0	0	0	0	0	1	0	0	0	0			>4.0	0.8225	92	116	77	0	0	0
M	85.75	Yes	1	0	0	0	0	0	1	0	0	0	0	0			1.97	0.8575	55	107	55	0	0	NORMAL
M	20.41	No	0	0	0	0	0	0	0	0	0	0	0	0					75	136	66	0	0	0
F	88.58	Yes	0	1	1	0	0	0	0	0	0	0	0	0					57	136	61	0	0	0
F	64.33	Yes	1	1	0	0	0	1	0	0	0	0	0	0					91	115	58	0	0	0
F	85	Yes	8	1	0	0	0	1	0	0	0	1	0	0					94	168	57	0	0	0
M	47.91	No	3	0	0	0	0	0	0	0	0	0	0	0					100	140	88	0	0	0
F	79.75	Yes	0	1	0	0	0	0	0	0	0	0	0	0					58	216	88	0	0	0
M	42.33	Yes	2	0	0	0	0	0	0	0	0	0	0	0					86	114	75	0	0	0
M	85.33	Yes	3	1	0	0	0	0	1	0	0	0	0	0					48	130	60	0	0	0
F	80.58	Yes	0	0	0	0	0	0	0	1	0	0	0	0					88	166	92	0	0	0
M	67.25	Yes	0	0	0	0	0	0	0	0	0	0	0	0			2	0.6725	80	120	71	0	0	0
M	89	Yes	2	1	0	0	0	0	0	0	0	0	0	0					86	139	60	0	0	0
F	70.5	Yes	5	1	0	0	0	1	0	0	0	1	0	1	DVT prophylaxis				131	159	80	0	0	0
F	79.41	Yes	2	1	0	0	0	1	0	0	0	0	0	0					53	154	70	0	0	0
M	77.41	Yes	1	1	0	0	0	1	0	0	0	0	0	0					78	168	70	0	0	0
M	50	No	0	1	0	0	0	0	0	0	0	0	0	0					80	114	79	0	0	0
F	87.08	Yes	2	0	0	0	0	0	0	0	0	0	0	0					96	153	66	0	0	0
M	69.58	No	0	1	0	0	0	0	0	0	0	0	0	0					50	160	82	0	0	0
M	85.5	Yes	0	1	0	0	0	0	0	1	0	0	0	1	AFIB				65	184	80	0	0	0
F	84.41	Yes	4	0	0	0	0	0	0	0	0	1	0	0					80	123	65	0	0	0
M	72.66	No	4	0	0	1	0	0	0	1	1	1	1	1					73	95	58	0	0	0
M	93.08	Yes	11	1	0	1	0	0	0	1	0	0	0	0					94	106	65	0	0	0
M	80.33	Yes	0	1	0	0	0	0	0	1	0	0	0	0					80	100	78	0	0	0
M	68.33	Yes	4	1	0	0	0	1	0	0	0	1	0	0					73	130	63	0	0	0
F	82.33	Yes	1	1	0	0	0	0	0	0	0	0	0	0					130	148	88	0	0	0
F	26.16	Yes	0	0	0	0	0	0	0	0	0	0	0	0					67	128	69	0	0	0
M	61.08	Yes	0	0	0	0	0	0	0	0	0	0	0	0					62	160	85	0	0	0
F	72.33	No	2	0	0	0	0	0	0	0	0	0	0	0					70	120	60	0	0	0
M	83	Yes	5	1	0	0	0	0	0	1	0	0	0	1	AFIB				70	165	76	0	0	0
M	62.91	Yes	2	0	0	0	0	0	0	0	0	0	0	0					100	115	55	0	0	0
M	50.58	No	1	0	0	0	0	0	0	0	0	0	0	0					88	120	70	0	0	0
M	56	Yes	1	1	0	0	0	0	0	0	0	0	0	0					57	156	76	0	0	0
M	43.16	No	2	1	0	0	0	1	0	0	0	0	0	0			0.25	0.5	110	155	100	0	0	0
F	81.75	Yes	1	1	0	0	0	0	0	0	0	0	0	0					80	130	80	0	0	0
M	85.75	Yes	4	1	0	0	0	1	0	0	0	0	0	0					81	223	90	0	0	0
F	93.41	No	2	1	0	0	0	0	0	0	1	0	0	0					102	165	71	0	0	0
M	84.75	Yes	2	1	0	0	0	0	1	0	0	0	0	0					67	113	54	0	0	0
M	55.41	Yes	1	1	0	0	0	0	0	0	0	0	0	0					107	182	99	0	0	0
F	81.25	No	5	1	0	0	0	1	0	0	0	0	0	0					61	217	93	0	0	0
F	65.66	No	0	1	0	0	0	0	0	0	0	0	0	0			0.56	0.6566	72	117	63	0	0	0
F	78.41	Yes	2	1	0	1	0	0	0	1	0	0	1	0					78	132	87	0	0	0
M	60	No	2	0	0	0	0	0	0	0	0	0	0	0					100	120	77	0	0	0
F	85.5	Yes	1	1	0	0	0	0	0	0	0	0	0	0					81	156	63	0	0	0
F	74.41	Yes	0	1	0	0	0	0	0	0	0	0	0	0					90	117	65	0	0	0
M	77.08	Yes	0	1	0	0	0	0	0	0	0	0	0	1	DVT prophylaxis				60	146	64	0	0	0
F	75.5	Yes	2	0	0	0	0	0	0	1	1	0	1	1					52	136	63	0	0	0
F	37.83	No	1	0	0	0	0	0	0	0	0	0	0	0					77	96	49	0	0	0
M	80.41	Yes	4	1	0	0	0	0	0	0	0	0	0	0					80	134	63	0	0	0
F	87.25	Yes	0	1	0	0	0	0	0	1	0	0	1	0					58	107	57	0	0	0
M	20	Yes	0	0	0	0	0	0	0	0	0	0	0	0					81	130	59	0	0	0
F	79.5	No	10	1	0	0	0	0	0	0	0	0	0	0					80	109	53	0	1	0
M	46.83	Yes	7	1	0	0	0	1	0	0	0	1	0	0					67	132	67	0	0	0
F	81.91	Yes	5	1	0	0	0	1	0	0	0	0	0	0					82	118	58	0	0	0
M	64.16	Yes	6	0	0	0	0	1	0	0	0	0	0	0					91	106	71	0	0	0
M	54.75	No	1	0	0	0	0	0	1	0	0	0	0	0					75	151	85	0	0	0
F	62.83	Yes	0	1	0	0	0	0	0	1	0	0	0	0					60	149	62	0	0	0
M	73.41	Yes	2	1	0	0	0	1	0	0	0	0	0	0					61	144	71	0	0	0
F	80.58	No	5	0	0	0	0	0	0	0	0	1	0	0					76	100	67	0	0	0
F	69.5	No	8	0	0	0	0	0	0	0	0	0	0	0					100	120	54	0	0	0
M	63	Yes	1	0	0	0	0	1	0	0	0	0	0	0								0	0	0
M	80.75	Yes	3	0	0	0	0	0	0	0	0	0	0	0					60	171	74	0	0	0
M	55.08	No	2	1	0	1	0	0	0	0	0	0	0	0					82	109	70	0	0	0
F	81.66	Yes	2	1	0	0	0	1	0	0	0	0	0	0					65	165	75	0	0	0
F	44.25	No	0	0	0	0	0	0	0	0	0	0	0	0					70	139	89	0	0	0
M	22.58	No	0	0	0	0	0	0	0	0	0	0	0	0					68	134	87	0	0	0
F	81.83	Yes	0	1	0	0	0	0	0	0	1	0	0	0					62	134	53	0	0	0
F	45.5	No	8	0	0	0	0	0	0	0	0	0	0	0					107	124	60	0	0	0
M	88.41	No	0	1	0	0	0	0	0	0	0	0	0	0					71	126	67	0	0	0
M	57.83	Yes	1	0	0	0	0	0	0	0	0	0	0	0					64	140	92	0	0	0
M	64.58	No	2	0	0	0	0	1	1	0	0	0	0	0					47	170	80	0	0	0
F	80.5	Yes	1	1	0	0	0	0	0	0	0	0	0	0					56	147	67	0	0	0
M	79.5	Yes	1	0	0	0	0	0	0	0	0	0	0	0					87	130	80	0	0	0
F	70.5	Yes	2	1	0	0	0	0	0	1	0	0	1	1					66	133	65	0	0	0
M	63.91	No	1	1	0	0	0	1	0	0	0	0	0	0					64	116	66	0	0	0
M	55.41	Yes	4	0	0	0	0	1	0	0	0	0	0	0					67	151	78	0	0	0
F	74.5	Yes	6	1	0	0	0	1	0	0	0	0	0	1	PE				124	100	62	POSITIVE	0	0
F	46.75	Yes	1	0	0	0	0	0	0	0	0	0	0	0			0.69	0.5	130	120	90	0	0	0
M	75.16	Yes	5	1	0	0	0	0	0	0	0	1	0	0					57	88	51	0	0	0
M	92.41	No	3	0	0	0	0	1	0	1	0	0	0	0					84	140	87	0	0	0
M	70.83	No	1	1	0	0	0	0	0	0	0	0	0	0					70	131	88	0	0	0
M	53.25	Yes	0	0	0	0	0	0	0	0	0	0	0	0					78	120	72	0	0	0
F	45.16	No	1	1	0	0	0	0	0	0	0	0	0	0					76	170	100	0	0	0
F	86.41	Yes	2	0	0	0	0	0	0	0	0	0	0	0					67	170	80	0	0	0
M	90.33	Yes	3	0	0	1	0	1	0	1	0	0	0	0					66	180	83	0	1	0
M	83.08	Yes	4	1	0	0	0	1	0	1	0	0	0	0					52	142	58	0	0	0
M	90.5	Yes	12	1	0	1	0	1	0	0	0	0	0	0					87	99	45	0	0	0
M	72.5	Yes	1	0	0	0	0	0	0	0	0	0	0	0					67	138	74	0	0	0
F	88.08	Yes	5	1	0	0	0	0	0	1	1	0	1	1					50	159	70	0	0	0
F	78.08	No	1	1	0	0	0	0	1	0	0	0	0	0					92	127	79	0	0	0
M	88.5	Yes	4	0	0	0	0	0	0	1	0	0	0	0					70	130	65	0	0	0
M	87.91	Yes	3	0	0	0	0	0	0	0	0	0	0	0					88	160	80	0	0	0
M	69.33	No	5	0	0	0	0	0	0	1	0	1	1	1					40	137	70	0	0	0
M	70.5	Yes	1	0	0	0	0	1	0	0	0	0	0	0					88	100	67	0	0	0
F	46.25	Yes	3	1	0	0	0	1	0	0	0	0	0	0					100	220	114	0	0	0
F	24.66	Yes	0	0	0	0	0	0	0	0	0	0	0	0					96	115	73	0	0	0
F	80.5	Yes	0	1	0	0	0	0	0	1	0	0	1	1					80	159	69	0	0	0
F	43.16	No	0	0	0	0	0	0	0	0	0	0	0	0					74	114	68	0	0	0
M	26.83	No	1	0	0	1	0	0	0	0	0	0	0	0					56	120	76	0	0	0
F	93	Yes	4	1	0	0	0	0	0	1	0	1	0	1	AFIB				76	129	78	0	0	0
F	89.33	Yes	1	1	0	0	0	0	0	0	0	0	0	0					82	170	85	0	0	0
F	84.83	Yes	3	1	0	0	0	0	0	0	0	0	1	1					56	170	70	0	0	0
F	44.83	Yes	0	0	0	0	0	0	0	0	0	0	0	0					58	121	69	0	0	0
M	86.08	Yes	0	0	0	0	0	0	0	0	0	0	0	0					80	125	80	0	0	0
F	81.58	Yes	3	1	0	0	0	0	1	1	0	0	0	0					87	130	56	0	0	0
F	54.58	No	1	0	0	0	0	0	0	0	0	0	0	0					72	121	73	0	0	0
F	91.25	Yes	0	0	0	0	0	0	0	0	0	0	0	0					65	152	69	0	0	0
F	72.75	Yes	3	0	0	0	0	1	0	0	0	0	0	0					75	171	83	0	0	0
F	80.66	Yes	5	1	0	0	0	1	0	0	0	0	0	0					75	164	73	0	0	0
M	82.58	No	1	1	0	0	0	0	0	0	0	0	0	0					51	165	96	0	0	0
F	55.58	Yes	0	1	0	0	0	0	0	0	0	0	0	0					61	130	90	0	0	0
F	86.91	Yes	3	0	0	0	0	0	0	1	1	0	1	0					46	122	64	0	0	0
M	44.58	No	0	0	0	0	0	0	0	0	0	0	0	0					115	114	74	0	0	0
F	67.91	Yes	2	0	1	0	0	0	0	0	0	0	0	0					76	124	76	0	1	0
F	60.58	No	15	1	0	0	0	1	0	0	0	0	0	0					69	133	71	0	0	0
M	76.66	No	3	1	0	0	0	0	0	0	0	0	0	0					60	130	70	0	0	0
F	87.58	Yes	3	1	0	0	0	0	0	0	0	0	0	0					86	188	98	0	0	0
M	55.08	No	1	1	0	0	0	1	0	0	0	0	0	0					79	130	68	0	0	0
F	90.25	Yes	3	1	0	0	0	1	0	1	0	1	0	0					63	161	71	0	0	0
M	60	No	4	1	0	0	0	1	0	0	0	0	0	0					95	150	76	0	0	0
M	85.83	Yes	1	1	0	0	0	0	1	0	0	0	1	1			1.19	0.8583	87	123	65	0	0	0
M	71.41	Yes	0	0	0	0	0	0	0	0	0	0	0	0					78	113	76	0	0	0
M	77.75	Yes	3	1	0	0	0	0	0	0	0	0	0	0					66	145	87	0	0	0
F	86.08	Yes	1	1	0	0	0	0	0	0	0	0	0	0					76	78	50	0	0	0
M	27.5	No	0	0	0	0	0	0	0	0	0	0	0	0					91	130	87	0	0	0
M	88.41	Yes	5	1	0	0	0	1	0	0	0	1	0	0					40	162	67	0	0	0
F	81.58	Yes	1	1	0	0	0	0	0	0	0	0	0	0					75	200	90	0	0	0
F	56.25	No	1	1	0	0	0	0	0	0	0	0	0	0					66	127	89	0	0	0
M	76	Yes	3	1	0	0	0	0	0	0	0	0	0	0					58	126	77	0	0	0
M	81.25	Yes	4	1	0	0	0	1	0	0	0	0	0	0					96	130	72	0	0	0
F	77.66	Yes	2	1	0	0	0	0	0	1	0	0	0	0					82	158	88	0	0	0
M	93.58	Yes	1	0	0	0	0	0	0	0	0	0	0	0					58	157	66	0	0	0
M	89.16	Yes	2	1	0	0	0	0	0	0	0	1	0	0					42	190	88	0	0	0
M	69.66	Yes	6	1	0	1	0	0	0	0	0	0	0	0					80	115	60	0	0	0
M	74.41	No	0	1	0	0	0	0	0	0	0	0	0	0					140	147	89	0	0	0
M	66.33	No	0	0	0	0	0	0	0	0	0	0	0	0					85	125	75	0	0	0
F	81.41	No	0	1	0	0	0	0	0	0	0	0	0	0					66	149	67	0	0	0
F	63.83	Yes	3	0	0	0	0	0	0	0	1	0	0	0					102	112	76	0	0	0
M	70.08	No	3	0	0	0	0	1	0	0	0	0	0	0					60	145	77	0	0	0
M	40.16	No	1	1	0	0	0	0	1	0	0	0	0	0					70	152	99	0	0	0
F	39.5	No	0	0	0	0	0	0	0	0	0	0	0	0					95	120	91	0	0	0
F	87.66	Yes	9	1	0	0	0	1	0	0	0	1	0	0					59	144	55	0	0	0
M	62.66	Yes	4	1	0	0	0	1	0	1	0	1	1	1					54	107	62	0	0	0
F	53.91	Yes	4	1	0	0	0	1	0	0	0	0	0	0					48	180	98	0	0	0
M	26.33	Yes	0	0	0	0	0	0	0	0	0	0	0	0			0.26	0.5	79	130	92	0	0	0
M	81.66	No	6	1	0	0	0	1	0	0	0	1	0	0					66	125	63	0	0	0
F	69.08	Yes	3	1	0	0	0	0	0	0	0	0	0	0					73	145	71	0	0	0
M	61.41	Yes	8	0	0	0	0	0	0	0	0	0	0	0					89	111	71	0	0	0
F	63.66	Yes	5	0	0	0	0	1	0	0	0	0	0	0					79	173	100	0	0	0
F	73.83	No	5	1	0	0	0	1	0	0	0	0	0	0					68	145	69	0	0	0
M	68.58	No	1	0	0	0	0	0	0	1	0	0	1	1					88	97	59	0	0	0
F	79	Yes	2	1	0	0	0	1	0	0	0	0	0	0					64	240	105	0	0	0
M	74.91	No	5	1	0	0	0	1	0	0	0	1	0	0					60	115	75	0	0	0
M	73.25	No	0	0	0	0	0	0	0	1	0	0	1	1					64	119	59	0	0	0
M	68.66	No	5	0	0	0	0	1	0	0	0	0	0	0					95	154	80	0	0	0
F	70.58	No	2	1	0	0	0	0	0	1	0	0	1	1					67	120	80	0	0	0
F	48	Yes	0	0	0	0	0	0	0	0	0	0	0	0					92	125	75	0	0	0
F	73.66	Yes	3	1	0	0	0	1	0	0	0	0	0	0					83	233	109	0	0	0
F	84.66	Yes	2	1	0	0	0	0	0	0	0	0	0	0					85	155	75	0	0	0
F	76.75	Yes	0	0	0	0	0	0	0	1	0	0	0	0			1.2	0.7675	84	150	100	0	0	0
F	73.91	Yes	1	1	0	0	0	1	0	0	0	0	1	1					100	90	50	0	0	0
F	70.5	No	1	1	0	0	0	0	0	0	0	0	0	0					70	130	74	0	0	0
M	86.5	Yes	6	1	0	0	0	0	0	0	0	1	0	0					68	111	66	0	0	0
F	95.08	No	2	1	0	0	0	0	0	0	0	1	0	0					67	187	82	0	0	0
M	63.16	Yes	0	0	0	0	0	0	0	0	0	0	0	0					87	169	94	0	0	0
F	83.33	Yes	3	1	0	0	0	1	0	0	0	0	0	0					65	202	102	0	0	0
F	78	Yes	2	0	0	0	0	1	0	0	0	0	0	0					90	176	93	0	0	0
F	83.41	No	1	1	0	0	0	0	0	0	0	0	0	0					72	190	90	0	0	0
M	72.75	Yes	2	0	0	0	0	0	0	0	0	0	0	0					70	125	70	0	0	0
M	86.33	Yes	4	1	0	0	0	1	0	0	0	0	0	0					63	138	98	0	0	0
M	61.25	Yes	1	1	0	0	0	1	0	1	0	0	0	0					109	153	102	0	0	0
M	59.08	No	0	1	0	0	0	0	0	0	0	0	0	0					60	110	57	0	0	0
F	90.16	Yes	0	1	0	0	0	0	0	0	0	0	0	0					72	177	77	0	0	0
M	41.33	No	0	0	0	0	0	0	0	1	0	0	0	0					123	120	68	0	0	0
M	33.5	Yes	1	1	0	0	0	0	0	0	0	0	0	0					47	112	76	0	0	0
M	82.75	Yes	0	1	0	0	0	0	0	1	0	0	0	1	AFIB				78	113	78	0	0	0
M	64.5	Yes	2	1	0	0	0	1	0	0	0	0	0	0					73	143	70	0	0	0
F	68.75	Yes	5	0	0	0	0	0	0	0	0	0	0	0					58	173	75	0	0	0
M	80.16	Yes	5	0	0	0	0	0	0	1	0	0	1	0					101	108	63	0	0	0
F	88.08	No	8	0	0	0	0	1	0	0	0	0	0	0					93	102	60	0	0	0
F	78.16	Yes	3	1	0	0	0	1	0	0	0	0	0	0					56	153	78	0	0	0
M	41	Yes	0	0	0	0	0	0	0	0	0	0	0	0					44	119	67	0	0	0
M	84.75	Yes	6	1	0	0	0	1	0	0	0	1	0	0					70	184	84	0	0	0
M	74.5	No	1	1	0	0	0	0	0	0	0	0	0	0					59	125	73	0	0	0
M	77.75	Yes	5	0	0	0	0	0	1	1	0	1	0	0					74	160	70	0	0	0
F	60.83	No	0	1	0	0	0	0	0	0	0	0	0	0					60	182	102	0	0	0
F	57.41	Yes	0	0	0	0	0	0	0	0	0	0	0	0					71	144	79	0	0	0
F	25.66	No	0	0	0	0	0	0	0	0	0	0	0	0					80	122	67	0	0	0
F	66.75	Yes	4	0	0	0	0	1	0	0	0	1	0	0					82	140	64	0	0	0
M	91.5	Yes	8	0	0	0	0	0	0	0	0	1	1	1					50	160	72	0	0	0
M	79.75	Yes	15	1	0	0	0	0	0	0	0	0	0	0					73	90	50	0	0	0
F	84.16	No	5	1	0	0	0	1	0	1	0	0	0	0					70	112	51	0	0	0
M	65.41	Yes	4	0	0	0	0	0	0	0	0	0	0	0					154	74	44	0	0	0
F	69.83	No	0	1	0	0	0	0	0	0	0	0	0	0					63	149	83	0	0	0
F	18.16	No	0	0	0	0	0	0	0	0	0	0	0	0					87	123	74	0	0	0
M	69.41	No	14	0	1	1	0	0	0	0	0	0	1	0					87	121	76	0	0	0
F	37.91	Yes	0	0	0	0	0	0	0	0	0	0	0	0					72	118	61	0	0	0
F	78.75	Yes	1	1	0	0	0	0	0	1	0	0	0	0					120	132	68	0	1	0
M	37.83	Yes	0	0	0	0	0	0	0	0	0	0	0	0					63	135	77	0	0	0
F	89.25	Yes	3	1	0	0	0	0	0	1	1	0	1	1					80	187	97	0	0	0
F	56.83	No	0	0	0	0	0	0	0	0	0	0	0	0					78	110	60	0	0	0
M	23.33	Yes	0	0	0	0	0	0	0	0	0	0	0	0					96	138	95	0	0	0
F	79.83	No	1	1	0	0	0	0	0	1	0	0	0	0					95	122	79	0	0	0
M	72	Yes	0	1	0	0	0	0	0	0	0	0	0	0					116	184	83	0	0	0
M	83.58	Yes	4	0	0	1	0	0	0	1	0	0	0	0					76	107	57	0	0	0
M	76.83	Yes	11	0	0	0	0	1	1	0	0	0	0	0					50	145	64	0	0	0
F	88.83	No	2	1	0	0	0	0	0	0	0	0	0	0					71	178	74	0	0	0
F	84.83	Yes	4	1	0	0	0	1	0	0	0	0	0	0					86	160	71	0	0	0
M	54.58	Yes	0	0	0	0	0	0	0	0	0	0	0	0					76	109	57	0	0	0
F	76.83	Yes	2	1	0	0	0	1	0	0	0	0	0	0					65	150	87	0	0	0
M	87.58	No	6	0	0	1	0	1	0	0	0	0	0	0					112	113	74	0	0	0
M	50.41	No	0	0	0	0	0	0	0	0	0	0	0	0					86	130	75	0	0	0
M	71.83	Yes	10	1	0	1	0	1	0	1	0	0	1	0					97	187	81	0	0	0
M	74.5	No	0	0	0	0	0	0	0	0	0	0	0	0			1.99	0.745	64	122	60	0	0	0
M	62	No	10	1	0	0	0	1	0	0	0	1	0	0					71	103	59	0	0	0
M	87.16	Yes	7	1	0	0	0	0	0	1	0	0	1	0					69	126	58	0	0	0
F	54.83	No	0	0	0	0	0	0	0	0	0	0	0	0			0.63	0.5483	77	117	75	Normal	0	0
F	50.66	Yes	2	1	0	0	0	0	0	0	1	0	0	0					96	203	133	0	0	0
M	69	Yes	5	1	0	0	0	1	0	0	0	1	0	0					60	147	67	0	0	0
F	43.5	No	0	1	0	0	0	0	0	0	0	0	0	0					60	107	60	0	0	0
M	74	Yes	0	0	0	0	0	0	0	0	0	0	1	1					86	130	70	0	0	0
F	20.16	No	0	0	0	0	0	0	0	0	0	0	0	0					63	115	61	0	0	0
M	79.83	Yes	0	1	0	0	0	0	0	0	0	0	0	0					44	97	49	0	0	0
M	69.75	Yes	2	1	0	0	0	1	1	0	0	0	0	0					61	133	75	0	0	0
F	72.58	Yes	0	1	0	0	0	0	0	0	0	0	0	0					60	223	103	0	0	0
F	88.25	Yes	2	0	0	0	0	0	0	1	0	0	0	0					75	124	60	0	0	0
M	39.25	No	1	0	0	0	0	0	0	0	0	0	0	0					80	125	77	0	0	0
F	79.25	No	3	1	0	0	0	1	0	0	1	0	0	0					88	130	77	0	0	0
F	81.75	No	2	1	0	0	0	0	0	1	0	0	0	0					63	129	66	0	0	0
F	78	Yes	7	1	0	0	0	1	0	1	0	0	1	1			0.47	0.78	112	142	73	0	0	0
F	87.91	Yes	7	1	0	0	0	0	1	0	0	1	0	0					100	74	46	0	0	0
F	78.91	Yes	4	0	0	0	0	0	0	0	0	0	0	0					78	128	59	0	0	0
F	18.66	No	0	0	0	0	0	0	0	0	0	0	0	0					110	133	70	0	0	0
M	36.83	Yes	0	0	0	0	0	0	0	0	0	0	0	0					93	121	61	0	0	0
F	80.91	Yes	4	1	0	1	0	0	0	1	0	1	1	1					98	198	81	0	0	0
M	45.5	Yes	0	0	0	0	0	0	0	0	0	0	0	0					70	104	57	0	0	0
M	74.16	Yes	4	1	0	0	0	0	0	0	1	0	0	0					55	141	65	0	0	0
M	76.91	Yes	0	1	0	0	0	0	0	0	0	0	0	0					75	134	77	0	0	0
M	68.83	No	0	1	0	0	0	0	0	0	0	0	0	0					90	140	87	0	0	0
M	60.91	No	1	1	0	0	0	0	0	0	0	0	0	0					86	141	79	0	0	0
M	90.91	Yes	3	1	0	0	0	0	0	0	0	0	0	0					62	90	26	0	0	0
M	32.33	No	0	0	0	0	0	0	0	0	0	0	0	0					80	142	67	0	0	0
F	90.08	Yes	7	1	0	1	0	0	0	0	0	0	1	1					63	127	60	0	0	0
M	84.75	Yes	4	0	0	0	0	0	0	0	1	1	0	0					60	154	68	0	0	0
M	61	Yes	8	0	0	0	0	0	0	0	0	0	0	0					99	124	60	0	0	0
M	71	Yes	6	1	0	0	0	0	0	0	0	0	0	0					65	121	65	0	0	0
M	53.25	No	3	1	0	0	0	0	0	0	0	0	0	0					75	92	51	0	0	0
M	78.5	Yes	1	1	0	0	0	0	0	0	0	0	0	0					59	100	60	0	0	0
F	88.16	Yes	3	0	0	0	0	0	0	0	0	0	0	0					83	147	86	0	0	0
M	83.5	Yes	0	1	0	0	0	0	0	0	0	0	0	0					80	111	67	0	0	0
M	73.91	Yes	2	1	0	0	0	1	0	0	0	0	0	0					68	137	81	0	0	0
M	57.58	Yes	0	1	0	0	0	0	0	0	0	0	0	0					86	130	76	0	0	0
M	58.33	No	3	1	0	0	0	0	0	0	0	0	0	0					102	122	68	0	0	0
M	63	No	1	1	0	0	0	1	0	1	0	0	1	1					80	150	88	0	0	0
M	74.91	Yes	0	1	0	0	0	0	0	0	0	0	0	0					65	115	69	0	0	0
F	19.5	No	0	0	0	0	0	0	0	0	0	0	0	0					81	110	73	0	0	0
F	75.91	Yes	5	1	0	0	0	1	0	0	0	1	0	0					101	164	69	0	0	0
M	78.91	No	2	1	0	0	0	0	0	0	0	1	0	0					54	163	75	0	0	0
F	78.16	Yes	2	0	0	1	0	0	0	0	0	0	0	0					112	180	85	0	0	0
F	62.25	No	1	1	0	0	0	1	0	0	0	0	0	0					68	210	110	0	0	0
F	75.41	No	1	1	0	0	0	0	0	1	0	0	1	0					63	141	69	0	0	0
F	82.08	Yes	1	1	0	0	0	0	0	0	0	0	0	0					89	160	70	0	0	0
M	89.75	Yes	0	0	0	0	0	0	0	1	0	0	0	0					48	140	60	0	0	0
M	82.91	Yes	0	1	0	0	0	0	0	0	0	0	0	0					76	125	60	0	0	0
M	74.83	Yes	1	1	0	0	0	0	0	0	0	0	0	0					80	120	70	0	0	0
F	88	Yes	0	1	0	0	0	0	0	0	0	0	0	0					95	179	53	0	0	0
F	18.41	No	0	0	0	0	0	0	0	0	0	0	0	0					94	122	79	0	0	0
M	82	Yes	5	1	0	0	0	0	0	1	0	1	1	1					58	127	60	0	0	0
M	62.5	Yes	1	1	0	0	0	0	0	0	0	0	0	0					71	151	77	0	0	0
M	71.08	Yes	2	0	0	1	0	0	0	0	0	0	0	0					104	120	74	0	0	0
F	72.25	Yes	0	1	0	0	0	0	0	0	0	0	0	0					64	135	60	0	0	0
F	68	Yes	6	1	0	0	0	1	1	0	0	1	0	0					75	253	118	0	0	0
F	58	No	2	1	0	0	0	0	0	0	0	0	0	0					70	149	75	0	0	0
F	79.66	Yes	4	1	0	0	0	1	0	1	0	0	0	0					100	170	82	0	0	0
F	86.66	Yes	0	1	0	0	0	0	0	0	0	0	0	0					78	168	81	0	0	0
F	80.16	Yes	4	1	0	0	0	0	0	0	0	1	0	0					63	196	81	0	0	0
F	57.16	Yes	0	0	0	0	0	0	0	0	0	0	0	0					92	160	78	0	0	0
F	72.66	Yes	1	0	0	0	0	0	0	0	0	0	0	0					72	130	69	0	0	0
M	73	No	2	1	0	0	0	0	0	0	0	0	0	0					87	232	115	0	0	0
M	74.08	No	1	0	0	0	0	1	0	0	0	0	0	0					64	140	65	0	0	0
M	43.41	Yes	1	1	0	0	0	0	0	0	0	0	0	0					81	118	79	0	0	0
F	86.33	Yes	6	1	0	0	0	1	0	1	0	1	1	0					119	110	54	0	0	0
F	43.75	No	0	1	0	0	0	0	0	0	0	0	0	0					91	135	93	0	0	0
F	66.16	No	0	1	0	0	0	0	0	0	0	0	0	0					85	121	79	0	0	0
F	71.41	Yes	0	1	0	0	0	0	0	0	0	0	0	0					94	180	78	0	0	0
F	74.83	No	4	1	0	0	0	0	0	0	0	0	0	0					69	181	95	0	0	0
M	79.41	Yes	3	0	0	0	0	0	0	0	0	0	0	0					71	119	71	0	0	0
F	55.5	Yes	0	0	0	0	0	0	0	0	0	0	0	0					102	170	87	0	0	0
F	72	No	8	1	0	0	0	1	0	0	0	1	0	0					74	121	58	0	0	0
M	84.75	Yes	1	0	0	0	0	0	0	0	0	0	0	0					80	122	60	0	0	0
F	80.58	No	0	1	0	0	0	0	0	0	0	0	0	0					40	199	62	0	0	0
F	76.25	Yes	1	1	0	0	0	0	0	0	0	0	0	0					60	140	70	0	0	0
F	87.91	Yes	2	0	0	0	0	0	0	1	0	0	1	1					100	148	80	0	0	0
F	72.83	Yes	3	1	0	0	0	1	0	1	0	1	1	1					56	140	86	0	0	0
M	64.16	Yes	4	1	0	0	0	0	0	1	0	1	1	0					88	155	95	0	0	0
F	85.5	Yes	1	0	0	0	0	0	0	1	0	0	1	0					78	200	104	0	0	0
F	84.33	Yes	0	1	0	0	0	0	0	0	0	0	0	0					55	194	76	0	0	0
F	71	Yes	1	0	0	0	0	1	0	0	0	0	0	0					105	97	60	0	0	0
M	24.33	No	0	0	0	0	0	0	0	1	0	0	0	1	AFIB		0.11	0.5	60	115	51	0	0	0
M	87.58	No	3	0	0	0	0	0	1	1	0	0	0	0					77	139	71	0	0	0
M	78.41	No	1	1	0	0	0	0	1	0	0	0	0	0					76	133	92	0	0	0
M	84.75	Yes	4	0	0	0	0	0	0	0	0	0	0	0					86	107	57	0	0	0
F	86	Yes	0	0	0	0	0	0	0	0	0	0	0	0					72	109	53	0	0	0
M	87.41	No	0	0	0	0	0	0	0	0	0	0	0	0					88	110	60	0	0	0
F	77.58	Yes	2	1	0	0	0	1	0	0	0	0	0	0					90	160	75	0	0	0
M	68.58	Yes	1	0	0	0	0	1	1	0	0	0	0	0					90	88	50	0	0	0
M	61.91	Yes	0	0	0	0	0	0	0	0	0	0	0	0					69	158	88	0	0	0
M	80	Yes	2	0	0	0	0	1	0	0	0	0	0	0					79	128	63	0	0	0
M	84.08	Yes	8	1	0	0	0	1	0	0	0	1	0	0					83	127	63	0	0	0
M	53.75	Yes	3	1	0	1	0	1	0	0	0	0	0	0			0.33	0.5375	103	106	79	0	0	0
F	86.08	No	0	1	0	0	0	0	0	0	0	0	0	0					75	162	84	0	0	0
M	82.08	Yes	1	1	0	0	0	0	0	0	0	0	0	0					66	160	90	0	0	0
F	69.25	Yes	5	1	0	0	0	1	0	0	0	0	0	0					60	113	90	0	0	0
M	85.16	Yes	4	1	0	0	0	0	0	0	0	0	0	0			0.79	0.8516	100	123	73	0	0	0
F	78.91	No	4	1	0	0	0	1	1	0	0	0	0	0					84	117	89	0	1	0
M	58.5	Yes	0	0	0	0	0	0	0	0	0	0	0	0					65	124	90	0	0	0
M	61.75	No	2	0	0	0	0	0	0	0	0	0	0	0					88	95	56	0	0	0
F	65.25	Yes	0	1	0	0	0	0	0	0	0	0	0	0					60	173	80	0	0	0
F	82.08	Yes	2	0	0	1	0	0	0	0	0	0	0	0					100	149	80	0	0	0
M	59.91	Yes	0	0	0	0	0	0	0	0	0	0	0	0					90	187	72	0	0	0
F	90.08	Yes	5	1	0	0	0	0	0	0	0	1	0	0					50	213	90	0	0	0
F	55.25	No	4	0	0	0	0	0	0	0	0	0	0	0					78	106	60	0	0	0
F	82.08	Yes	5	1	0	0	0	1	0	1	0	0	0	0					75	150	69	0	0	0
F	80.75	Yes	5	0	0	0	0	0	0	0	0	0	0	0					99	140	71	0	0	0
F	73.91	No	3	1	0	0	0	1	0	0	0	0	0	0					64	191	88	0	0	0
F	86.33	Yes	3	0	0	0	0	1	0	0	0	0	0	0					98	125	71	0	0	0
M	96.16	Yes	5	1	0	1	0	0	0	0	0	0	0	0					74	134	62	0	0	0
M	59.83	Yes	8	0	0	0	0	0	0	0	0	0	0	0					86	108	58	Normal	0	0
M	86.83	Yes	2	0	0	0	0	0	0	1	0	0	0	0					66	124	57	0	0	0
M	78.25	No	6	1	0	0	0	1	0	1	0	1	1	1					46	160	60	0	0	0
F	87.08	Yes	3	1	0	0	0	1	1	0	0	0	0	0					66	110	57	0	0	0
F	57.58	Yes	0	0	0	0	0	0	0	0	0	0	0	0					93	122	67	0	0	0
M	80.16	Yes	6	0	0	0	0	1	0	0	0	1	0	0					87	126	95	0	0	0
M	83.66	Yes	1	1	0	0	0	0	0	0	0	0	0	1	PE				81	162	71	0	0	POSITIVE
M	96.5	Yes	2	0	0	0	0	0	0	0	0	0	0	0					94	180	85	0	0	0
M	75.75	Yes	2	1	0	1	0	0	0	1	0	0	0	0					88	138	77	0	0	0
F	81.08	Yes	4	0	0	0	0	0	0	1	0	0	0	0					78	139	91	0	0	0
F	61.83	Yes	1	1	0	0	0	0	0	0	1	0	0	0					75	108	65	0	0	0
F	86.08	Yes	2	1	0	0	0	0	0	0	0	0	0	0					97	135	61	0	0	0
M	23.75	No	0	0	0	0	0	0	0	0	1	0	0	0					62	110	60	0	0	0
M	69.91	No	7	1	0	0	0	1	1	1	0	0	0	1	AFIB				148	98	55	0	0	0
F	75.83	Yes	2	0	0	0	0	0	0	0	0	0	0	0					77	145	65	0	0	0
M	84.16	Yes	4	1	0	0	0	0	0	1	0	0	1	0					80	155	85	0	0	0
M	84.83	Yes	3	0	0	0	0	0	0	0	0	0	0	0					80	130	70	0	0	0
M	54.5	No	0	0	0	0	0	0	0	1	0	0	0	0					93	134	86	0	0	0
F	78.16	Yes	5	1	0	0	0	1	1	0	0	0	0	0					96	184	81	0	0	0
M	92.91	Yes	6	1	0	0	0	0	0	0	0	1	0	0					70	98	57	0	0	0
F	88.83	No	2	1	0	0	0	0	0	0	1	0	0	0					76	188	79	0	0	0
F	76.16	Yes	3	1	0	0	0	1	0	0	0	0	0	0					76	160	70	0	0	0
M	85.66	Yes	8	1	0	0	0	0	0	0	0	0	1	0					69	160	75	0	0	0
M	91.75	No	2	1	0	0	0	0	0	0	0	1	0	0					72	155	74	0	0	0
M	82.66	Yes	0	1	0	0	0	0	0	0	0	0	0	0					71	135	66	0	0	0
M	56.33	Yes	6	1	0	0	0	1	0	0	0	0	0	0					79	168	81	0	0	0
M	59.83	No	0	0	0	0	0	0	0	0	0	0	0	0					80	122	76	0	0	0
F	56.66	Yes	0	0	0	0	0	0	0	0	0	0	0	0					69	140	80	0	0	0
M	57.16	Yes	1	0	0	1	0	0	1	0	0	0	0	1	DVT prophylaxis				90	159	100	0	0	0
M	20.25	Yes	0	0	0	0	0	0	0	0	0	0	0	0					108	148	99	0	0	0
M	75.66	No	2	0	0	0	0	0	0	0	0	0	0	0					85	156	85	0	0	0
F	31.58	No	0	0	0	0	0	0	0	0	0	0	0	0					95	120	71	0	0	0
M	87.08	Yes	4	1	0	0	0	1	0	0	0	1	0	0					52	98	51	0	0	0
F	87.16	Yes	3	1	0	0	0	0	0	0	1	0	0	0					65	135	54	0	0	0
F	78.16	Yes	0	0	0	0	0	0	0	0	0	0	0	0					78	138	72	0	0	0
M	81.16	Yes	2	1	0	0	0	0	0	1	0	0	0	0					67	174	84	0	0	0
F	43.41	No	0	0	0	0	0	0	0	0	0	0	0	0					71	109	74	0	0	0
M	79.25	Yes	3	1	0	0	0	0	0	0	0	0	0	0					63	90	54	0	0	0
F	63.16	Yes	0	0	0	0	0	0	0	0	0	0	0	0					70	125	64	0	0	0
F	18	No	0	0	0	0	0	0	0	0	0	0	0	0					65	116	69	0	0	0
F	61	Yes	0	1	0	0	0	0	0	0	0	0	0	0					77	155	83	0	0	0
F	34.66	No	0	1	0	0	0	0	0	0	0	0	0	0					98	139	85	0	0	0
M	45.08	Yes	0	0	0	0	0	0	0	1	0	0	0	0					70	115	64	0	0	0
F	83.91	No	3	1	0	0	0	0	0	1	1	0	0	0					59	98	53	0	0	0
F	41	No	0	0	0	0	0	0	0	0	0	0	0	0					88	120	55	0	0	0
F	71.91	No	2	1	0	0	0	0	0	0	0	0	0	0					58	131	77	0	0	0
F	81.33	Yes	3	1	0	0	0	0	0	0	0	0	0	1	DVT prophylaxis				78	151	68	0	0	0
F	84.25	Yes	3	1	0	0	0	0	0	0	0	0	0	0					75	118	66	0	0	0
F	62.25	Yes	1	1	0	0	0	0	0	0	0	0	0	0					82	124	54	0	0	0
F	56.25	Yes	15	1	0	0	0	1	0	0	0	0	1	0					110	151	80	0	0	0
F	88.25	Yes	5	1	0	0	0	1	1	0	0	0	0	0					63	107	60	0	0	0
M	18.33	Yes	0	0	0	0	0	0	0	0	0	0	0	0					60	118	56	0	0	0
M	87.91	Yes	2	1	0	0	0	0	0	0	0	0	0	0					49	126	60	0	0	0
F	51.66	No	1	0	0	0	0	0	0	0	0	0	0	0			2.24	0.5166	79	142	67	0	0	0
M	87.16	Yes	4	0	0	0	0	1	1	0	0	0	0	0					87	105	60	0	0	0
F	68.33	Yes	6	1	0	0	0	1	0	0	0	1	0	0					62	107	57	Normal	0	0
M	31.5	No	0	0	0	0	0	0	0	0	0	0	0	0					87	135	74	0	0	0
F	91.75	Yes	7	1	0	0	0	1	1	1	0	1	1	0					125	126	90	0	0	0
M	87.75	Yes	7	1	0	0	0	0	1	1	0	0	0	0					85	132	85	0	0	0
F	66.25	Yes	0	1	0	0	0	0	0	0	0	0	0	0					67	150	75	0	0	0
M	59.5	Yes	2	1	0	0	0	0	0	0	0	0	0	0					65	157	95	0	0	0
F	78.33	No	5	1	0	0	0	1	0	0	0	1	0	0					68	119	58	0	0	0
F	87.66	Yes	1	1	0	0	0	0	0	0	0	0	0	0					88	156	115	0	0	0
F	84.08	Yes	0	1	0	0	0	0	0	0	0	0	0	0					61	175	78	0	0	0
M	73.16	Yes	2	1	0	0	0	1	0	0	0	0	0	0					74	124	64	0	0	0
F	74.41	Yes	3	1	0	0	0	0	0	0	0	0	0	0					82	130	77	0	0	0
F	73.41	No	7	1	0	0	0	1	0	0	0	0	1	1					80	160	72	0	0	0
F	84	Yes	0	1	0	0	0	0	0	0	0	0	0	0					67	190	89	0	0	0
M	89.08	Yes	3	0	0	0	0	0	1	0	0	0	0	0					96	128	63	0	0	0
F	19.25	Yes	0	0	0	0	0	0	0	0	0	0	0	0					83	120	77	0	0	0
M	83.33	Yes	1	0	0	0	0	0	0	0	0	0	0	0					31	134	69	0	0	0
M	63.66	No	3	0	1	1	0	0	1	0	0	0	0	0			2.74	0.6366	85	121	66	0	0	0
F	65	Yes	2	1	0	0	0	0	0	0	0	0	0	0					82	151	80	0	0	0
F	45.91	No	0	0	0	0	0	0	0	0	0	0	0	0					85	111	55	0	0	0
F	80.83	Yes	3	1	0	0	0	1	0	0	0	0	0	0					76	144	72	0	0	0
F	90.33	Yes	1	1	0	0	0	1	0	0	0	0	0	0			0.8	0.9033	54	106	53	0	0	0
M	70.58	No	2	1	0	0	0	0	0	0	0	0	0	0					57	185	86	0	0	0
M	83.58	No	2	1	0	0	0	1	0	1	0	0	0	0					60	124	60	0	0	0
M	87.41	No	0	1	0	0	0	0	0	0	0	0	0	0					46	166	82	0	0	0
F	89	Yes	2	1	0	0	0	0	0	1	0	0	0	0					70	158	65	0	0	0
F	43.41	No	1	1	0	0	0	0	0	0	0	0	0	0					72	162	110	0	0	0
M	71.41	Yes	1	1	0	0	0	0	0	1	0	0	0	0					76	140	70	0	0	0
M	76.33	Yes	3	1	0	0	0	1	0	0	0	0	0	0					71	146	80	0	0	0
F	24.58	Yes	0	0	0	0	0	0	0	0	1	0	0	0					69	116	69	0	0	0
F	75.91	No	0	1	0	0	0	0	0	0	0	0	0	0					85	153	102	0	0	0
M	18.41	Yes	0	0	0	0	0	0	0	0	0	0	0	0					90	130	76	0	0	0
F	51	Yes	0	0	0	0	0	0	0	0	0	0	0	0					66	123	71	0	0	0
F	74.41	Yes	1	0	0	0	0	0	0	0	0	0	0	0					95	178	98	0	0	0
M	81.41	No	5	0	0	0	0	1	0	0	0	1	0	0					67	136	45	0	0	0
F	35.66	Yes	0	0	0	0	0	0	0	0	0	0	0	0			0.34	0.5	78	135	79	0	0	0
F	63.08	Yes	1	0	0	0	0	0	0	0	0	0	0	0					68	132	75	0	0	0
M	65.08	Yes	2	0	0	0	0	0	0	0	0	0	0	0					86	122	67	0	0	0
F	82.16	Yes	2	1	0	0	0	0	0	0	0	0	0	0					86	135	60	0	0	0
M	44.41	Yes	2	0	0	0	0	1	0	0	0	0	0	0					90	116	70	0	0	0
F	84.16	Yes	7	1	0	0	0	0	0	0	0	1	0	0					87	133	60	0	0	0
F	82.5	Yes	2	1	0	0	0	0	0	0	0	0	0	0					57	153	69	0	0	0
M	20.83	Yes	0	0	0	0	0	0	0	0	0	0	0	0					70	120	77	0	0	0
M	61.08	No	2	0	0	0	0	0	0	0	0	0	0	0					51	170	79	0	0	0
M	51.66	Yes	6	1	0	0	0	1	0	0	0	1	0	0					82	170	87	0	0	0
M	84.41	Yes	1	1	0	0	0	0	0	0	0	0	0	0					87	176	76	0	0	0
M	77.41	Yes	6	0	0	0	0	0	0	1	0	1	0	0					99	126	66	0	0	0
F	87.5	No	1	1	0	0	0	1	0	0	0	0	0	0					57	135	64	0	0	0
F	65.25	Yes	1	1	0	0	0	0	0	0	0	0	0	0					56	170	90	0	0	0
M	62.41	No	4	1	0	0	0	1	0	0	0	1	0	0					81	132	75	0	0	0
M	75.41	Yes	4	1	0	0	0	0	0	0	0	1	0	0					88	122	74	0	0	0
F	54.33	No	0	1	0	0	0	0	0	0	0	0	0	0					56	160	77	0	0	0
M	60.25	Yes	17	1	0	0	0	1	1	1	1	0	0	0					54	122	83	0	0	0
M	55.58	No	0	0	0	0	0	0	0	0	0	0	0	0					72	105	69	0	0	0
M	66.25	Yes	4	1	0	0	0	1	0	0	0	0	0	0					73	164	75	0	0	0
F	72.16	Yes	7	1	0	0	0	1	0	0	0	1	0	0					60	153	67	0	0	0
M	81.25	No	8	0	0	0	0	1	0	1	0	0	1	1					79	230	111	0	0	0
M	61.66	No	5	0	0	0	0	1	0	0	0	0	0	0					86	134	69	0	0	0
M	66.41	Yes	11	1	0	0	0	1	0	0	0	0	0	0					140	136	63	0	1	0
F	81.08	Yes	0	1	0	0	0	0	0	0	0	0	0	0					68	176	99	0	0	0
F	80.83	Yes	0	0	0	0	0	0	0	1	0	0	1	1					100	136	87	0	0	0
M	88.41	Yes	6	1	0	0	0	1	0	1	1	0	0	0					50	112	60	0	0	0
M	71.41	Yes	11	0	0	0	0	1	1	0	0	0	0	0					97	125	67	0	0	0
F	69.75	Yes	1	1	0	0	0	0	0	0	0	0	0	0					66	127	79	0	0	0
M	91.25	Yes	6	1	0	1	0	1	0	1	0	1	0	0					92	115	73	0	0	0
F	78.5	Yes	1	1	0	0	0	1	0	0	0	0	0	0					65	152	80	0	0	0
M	19.5	No	0	0	0	0	0	0	0	0	0	0	0	0					56	139	87	0	0	0
M	88.83	Yes	4	0	0	0	0	0	0	0	0	0	0	0					59	114	65	0	0	0
M	79.75	Yes	3	1	0	1	0	1	0	0	0	0	0	0					89	150	76	0	0	0
F	91.66	Yes	1	0	0	0	0	0	0	1	0	0	0	0					76	130	96	0	0	0
M	58	Yes	1	1	0	0	0	1	0	0	0	0	0	0					76	122	66	0	0	0
M	82.41	Yes	5	1	0	1	0	1	0	1	0	0	0	0					67	80	45	0	0	0
M	57.41	No	2	1	0	0	0	1	0	0	0	0	0	0					76	150	65	0	0	0
M	44.58	Yes	0	0	0	0	0	0	0	0	0	0	0	0					67	130	65	0	0	0
M	85.08	Yes	2	0	0	0	0	1	0	0	0	0	0	0					77	143	84	0	0	0
M	24.83	No	0	0	0	0	0	0	0	0	0	0	0	0					75	117	66	0	0	0
F	73.33	Yes	7	0	0	0	0	1	0	0	0	0	0	0					81	110	52	0	0	0
M	66.66	Yes	5	1	0	0	0	1	0	0	0	1	0	0								0	0	0
M	54.08	No	2	0	0	0	0	0	1	0	0	0	0	0					58	119	85	0	0	0
F	100.33	Yes	0	1	0	0	0	0	0	0	0	0	0	0					70	120	60	0	0	0
M	28.25	Yes	0	0	0	0	0	0	0	0	0	0	0	0					83	134	83	0	0	0
F	20.91	No	0	0	0	0	0	0	0	0	0	0	0	0					53	107	77	0	0	0
F	22	No	0	0	0	0	0	0	0	0	0	0	0	0					87	118	78	0	0	0
M	53.16	No	2	1	0	0	0	0	0	0	0	0	0	0					70	106	65	0	0	0
F	76	No	5	1	0	1	0	0	0	0	0	0	0	1	SVC SYNDROME				84	109	55	0	0	0
F	93	No	4	0	0	0	0	1	0	1	0	1	0	0					56	162	72	0	0	0
F	61.5	No	0	0	0	0	0	0	1	0	0	0	0	0					110	136	76	0	0	0
M	79.25	No	3	0	0	0	0	0	0	1	0	1	1	0					49	100	50	0	0	0
M	73.91	No	4	1	0	0	0	1	0	1	0	0	1	1					84	145	83	0	0	0
M	41.66	No	2	1	0	0	0	0	0	0	0	0	0	0					72	130	90	0	0	0
M	57.91	Yes	0	1	0	0	0	0	0	0	0	0	0	0					108	198	101	0	0	0
M	77.41	No	4	0	0	1	0	0	0	0	0	0	0	0					116	117	76	0	0	0
M	20.83	Yes	0	0	0	0	0	0	0	0	0	0	0	0					81	145	79	0	0	0
M	72.91	Yes	1	0	0	0	0	1	0	0	0	0	0	0					73	123	57	0	0	0
F	29	Yes	1	0	0	0	0	0	0	0	0	0	0	0					91	132	86	0	0	0
M	53.91	Yes	2	1	0	0	0	0	0	0	0	1	0	0					68	139	91	0	0	0
F	81.91	No	2	1	0	0	0	0	0	0	0	0	0	0					61	159	73	0	0	0
M	51.91	No	13	1	0	0	0	1	1	0	0	1	0	0					74	186	87	0	0	0
M	60.58	No	1	1	0	0	0	0	1	0	0	0	0	0					61	129	75	0	0	0
M	87.91	Yes	3	1	0	0	0	0	0	0	0	1	0	0					65	133	65	0	0	0
F	72.5	No	0	1	0	0	0	0	0	0	0	0	0	0					55	136	63	0	0	0
M	74.41	Yes	7	0	0	0	0	0	0	0	0	0	1	1					87	119	82	0	0	0
M	71.83	Yes	7	0	0	0	0	1	0	0	0	0	0	0					58	106	72	0	0	0
F	89.91	No	2	1	0	0	0	0	0	1	0	0	0	0					115	133	84	0	0	0
M	74.91	No	3	1	0	0	0	0	0	0	0	0	0	0					69	120	63	0	0	0
M	62.58	No	4	1	0	0	0	1	0	0	0	0	0	0			0.32	0.6258	86	100	56	0	0	0
M	58.33	Yes	1	1	0	0	0	1	0	0	0	0	0	0					70	132	84	0	0	0
F	83.33	Yes	0	1	0	0	0	0	0	0	0	0	0	0			5.6	0.8333	77	174	88	0	0	0
M	81.58	Yes	0	1	0	0	0	0	1	0	0	0	0	0					63	183	89	0	0	0
M	76.5	Yes	1	1	0	0	0	1	0	0	0	0	0	0					87	172	82	0	0	0
M	50.33	Yes	0	0	0	0	0	0	0	0	0	0	0	0					69	122	76	0	0	0
F	75	Yes	1	1	0	0	0	0	0	0	0	0	0	0					67	207	84	0	0	0
M	76.5	Yes	1	1	0	0	0	1	0	1	0	0	1	1					74	187	89	0	0	0
M	56.66	Yes	3	0	0	0	0	0	0	0	0	0	1	0					78	135	94	0	1	0
F	76.58	Yes	0	1	0	0	0	0	0	1	0	0	1	1					123	120	71	0	0	0
F	60.41	Yes	9	1	0	0	0	1	1	0	0	0	0	0					68	222	96	0	0	0
M	67.75	Yes	5	1	0	0	0	1	1	0	0	0	0	0					92	156	99	0	0	NORMAL
F	73.08	Yes	3	0	1	0	0	1	0	0	0	0	0	1	PE				90	115	65	0	0	POSITIVE
M	58.58	No	5	0	0	0	0	1	0	0	0	0	0	0					90	113	79	0	0	0
M	95	Yes	0	0	0	0	0	0	0	1	0	0	0	0					97	142	72	0	0	0
M	89.08	Yes	4	0	0	0	0	0	0	1	0	1	1	0					64	220	100	0	0	0
M	71.58	Yes	1	0	0	0	0	0	0	0	0	0	0	0					62	124	61	0	0	0
M	49.08	Yes	12	0	0	0	0	0	0	0	0	0	0	0					117	96	70	0	0	0
F	89.58	Yes	0	1	0	0	0	0	0	0	0	0	0	0					76	186	86	0	0	0
M	67.08	Yes	2	1	0	0	0	0	0	1	0	0	0	0					72	100	65	0	0	0
F	76.08	Yes	13	1	0	0	0	1	1	1	0	1	1	1					66	178	90	0	0	0
M	66.16	Yes	0	0	0	0	0	0	0	0	0	0	0	0					76	130	74	0	0	0
F	76.41	Yes	1	1	0	0	0	1	0	0	0	0	0	0					58	159	74	0	0	0
M	78.58	Yes	4	1	0	0	0	1	0	0	0	0	0	0					80	182	78	0	0	0
F	55.16	Yes	0	0	0	0	0	0	0	0	0	0	0	0					64	183	92	0	0	0
F	52.08	No	0	0	0	0	0	0	0	0	0	0	0	0			0.25	0.5208	86	133	86	0	0	0
M	65.25	Yes	5	1	0	0	0	1	1	0	0	0	1	1					100	80	80	0	0	0
M	21.33	No	3	0	0	0	0	0	0	0	0	0	0	0								0	0	0
F	53.25	Yes	1	1	0	0	0	1	0	0	0	0	0	0					76	180	95	0	0	0
M	84.41	No	3	1	0	0	0	1	0	0	0	1	0	0					48	114	59	0	0	0
M	18.75	No	0	0	0	0	0	0	0	0	0	0	0	0					69	119	73	0	0	0
M	27.66	No	0	0	0	0	0	0	0	0	0	0	0	0					77	125	66	0	0	0
M	86.75	Yes	2	1	0	0	0	0	0	0	0	0	0	0					70	158	80	0	0	0
M	81.16	Yes	1	0	0	0	0	0	0	0	0	0	0	0					66	139	62	0	0	0
F	71.25	Yes	0	1	0	0	0	0	0	0	0	0	0	0					82	136	77	0	0	0
F	85.16	Yes	8	1	0	0	0	0	0	1	0	1	1	1					85	168	71	0	0	0
F	75.66	Yes	7	0	1	0	0	1	0	1	0	1	0	0					68	118	56	0	0	0
M	64.5	Yes	0	0	0	0	0	0	0	1	0	0	1	1					62	150	97	0	0	0
F	25.41	Yes	1	0	0	0	0	0	0	0	0	0	0	0					143	137	98	0	0	0
F	73.66	Yes	2	1	0	0	0	0	0	0	0	0	0	0			3.34	0.7366	64	198	93	0	0	0
F	88.41	Yes	2	1	0	0	0	0	0	0	0	0	0	0					65	190	90	0	0	0
F	84.66	Yes	2	1	0	0	0	0	0	1	0	0	0	0					79	117	56	0	0	0
M	23.66	No	0	0	0	0	0	0	0	0	0	0	0	0			1.73	0.5	60	123	80	0	1	0
M	39.66	No	0	0	0	0	0	0	0	0	0	0	0	0					108	136	82	0	0	0
M	88.08	Yes	2	1	0	0	0	0	0	1	0	0	0	0					44	137	65	0	0	0
F	90.58	Yes	2	1	0	0	0	0	0	0	0	0	0	0					72	150	67	0	0	0
F	72.66	No	0	1	0	0	0	0	0	0	0	0	0	0					93	173	71	0	0	0
M	28.33	Yes	0	0	0	0	0	0	0	0	0	0	0	0					52	130	73	0	0	0
M	55.41	No	2	0	0	0	0	0	0	0	0	0	0	0					85	175	98	0	0	0
M	72	Yes	6	1	0	1	0	0	0	1	0	0	1	1					78	133	78	0	0	0
M	45.25	Yes	1	1	0	0	0	1	0	0	0	0	0	0					76	166	113	0	0	0
M	65.5	Yes	2	1	0	0	0	1	0	0	0	0	0	0					76	194	81	0	0	0
M	20.58	No	0	0	0	0	0	0	0	0	0	0	0	0					75	120	64	0	0	0
F	62.25	Yes	0	1	0	0	0	0	0	0	0	0	0	0			0.57	0.6225	82	169	90	0	0	0
M	87.58	Yes	4	1	0	0	0	0	0	1	0	1	1	1					56	143	65	0	0	0
M	40.5	Yes	2	1	0	0	0	1	0	0	0	0	0	0					52	120	64	0	0	0
F	34.58	Yes	0	0	0	0	0	0	0	0	0	0	0	0					79	113	62	0	0	0
M	49.5	Yes	4	0	0	0	0	0	0	0	1	1	0	0					88	108	64	0	0	0
F	23.41	No	0	0	0	0	0	0	0	0	0	0	0	0					92	125	66	0	0	0
F	92.66	Yes	0	1	0	0	0	0	0	0	0	0	0	0					63	160	88	0	1	0
M	83.66	Yes	6	1	0	0	0	1	0	0	0	1	0	0					56	174	75	0	0	0
M	75.33	Yes	6	1	0	0	0	0	0	0	0	0	0	0					61	165	74	0	0	0
M	86	Yes	2	1	0	1	0	0	0	1	0	0	0	1	AFIB				85	88	62	0	0	0
F	81.66	Yes	4	1	0	0	0	1	0	0	0	0	0	0					74	138	82	0	0	0
M	64.75	Yes	9	1	0	0	0	0	0	0	0	0	0	0					85	118	68	0	0	0
M	18.33	Yes	1	0	0	0	0	0	0	0	0	0	0	0					76	129	78	0	0	0
F	84.08	Yes	2	1	0	0	0	0	0	0	0	0	0	0					52	128	70	0	0	0
M	48.75	No	0	1	0	0	0	0	0	1	0	0	0	0					86	134	105	0	0	0
M	79.41	Yes	6	1	0	0	0	1	0	0	0	1	0	0					47	168	68	0	0	0
F	88.75	No	3	1	0	0	0	0	0	1	0	0	0	0					87	124	59	0	0	0
M	87.75	Yes	1	1	0	0	0	0	1	1	0	0	0	0					80	168	80	0	0	0
F	59.25	No	7	1	0	0	0	1	0	0	0	0	0	0					100	141	65	0	0	0
F	51.91	Yes	0	0	0	0	0	0	0	0	0	0	0	0					52	145	70	0	0	0
M	51.66	Yes	1	1	0	0	0	0	0	0	0	0	0	1	Left ventricle thrombus				79	227	113	0	0	0
F	22.91	No	0	0	0	0	0	0	0	0	0	0	1	1			0.69	0.5	78	114	72	0	1	0
F	76.5	Yes	5	1	0	0	0	1	0	0	0	0	0	0					85	134	61	0	0	0
F	34.33	No	0	1	0	0	0	0	0	0	0	0	0	0					46	157	86	0	0	0
M	56.75	Yes	4	1	0	0	0	0	0	0	0	0	0	0					56	110	65	0	0	0
M	99.5	No	0	1	0	0	0	0	0	0	0	0	0	0					75	113	56	0	0	0
F	65.08	No	1	1	0	0	0	1	0	0	0	0	0	0					84	215	102	0	0	0
F	89.75	Yes	7	1	0	0	0	0	0	1	1	1	0	0					83	178	72	0	0	0
M	75	Yes	1	0	0	0	0	0	0	0	0	0	0	0					88	138	86	0	0	0
F	79.41	No	2	0	0	0	0	1	0	0	0	0	0	0					79	139	63	0	0	0
F	76.41	No	5	1	0	0	0	1	0	1	0	0	1	1					40	170	77	0	0	0
M	64.41	No	6	1	0	0	0	1	0	1	0	0	0	0					70	176	93	0	0	0
F	69.5	No	4	0	0	1	0	0	0	0	0	0	0	0					104	97	66	0	0	0
M	78.75	Yes	2	1	0	0	0	1	0	0	0	0	0	0					47	168	75	0	0	0
F	79.41	Yes	9	1	0	0	0	0	1	0	1	1	0	0					60	90	55	0	0	0
F	79.33	Yes	3	1	0	0	0	0	0	0	0	0	0	0					72	185	78	0	0	0
M	95.58	Yes	1	1	0	0	0	0	0	0	0	0	0	0					63	141	63	0	0	0
M	74.16	No	4	1	0	1	0	1	0	0	0	0	0	0					57	118	47	0	0	0
M	61.91	Yes	7	1	0	0	0	1	0	0	0	1	0	0					65	159	65	0	0	0
M	65.66	Yes	9	1	0	0	0	1	0	1	1	1	1	0								0	0	0
F	63.25	No	1	1	0	0	0	0	0	1	1	0	1	1			1.55	0.6325	25		76	0	1	0
M	57.16	No	3	0	0	0	0	0	0	0	0	0	0	0					69	135	83	0	0	0
M	49.33	Yes	0	1	0	0	0	0	0	0	0	0	0	0					99	116	85	0	0	0
M	65.75	No	5	1	0	0	0	1	0	0	0	0	0	0					70	149	90	0	0	0
M	92.33	No	5	1	0	1	0	0	0	0	0	1	0	0					100	119	78	0	0	0
F	55	No	2	0	0	0	0	0	0	0	0	0	0	0					84	126	56	0	0	0
M	44.91	Yes	0	0	0	0	0	0	0	0	0	0	0	0					89	121	89	0	0	0
M	85.83	Yes	4	1	0	0	0	0	1	0	0	0	0	0					47	129	60	0	0	0
F	85.91	Yes	1	1	0	0	0	0	0	1	0	0	1	1					60	101	51	0	0	0
F	84.16	Yes	3	1	0	0	0	0	0	0	0	0	0	0					65	199	83	0	0	0
M	79.83	Yes	6	1	0	0	0	1	0	1	0	1	0	0					94	145	90	0	0	0
F	32.25	Yes	0	0	0	0	0	0	0	0	0	0	0	0			0	0.5	80	120	70	0	0	0
M	62.16	Yes	6	0	0	1	0	1	1	0	0	0	0	0					62	213	101	0	0	0
F	86.41	Yes	4	1	0	0	0	0	0	1	0	0	0	0					75	191	76	0	0	0
F	80.83	Yes	1	1	0	0	0	1	0	0	0	0	0	0					44	200	64	0	0	0
M	76.83	Yes	9	1	1	0	0	1	0	1	0	1	1	0					70	148	66	0	0	0
F	71.33	No	7	1	0	0	0	0	0	1	0	0	0	0					70	140	80	0	0	0
F	78.83	Yes	11	1	0	0	0	1	0	1	0	0	0	1	AFIB				85	165	86	0	0	0
F	82.83	Yes	9	0	0	0	0	1	0	1	0	0	1	1					79	161	92	0	0	0
F	71.91	No	10	1	0	0	0	0	0	0	0	0	0	0					70	148	72	0	0	0
M	62.33	No	1	1	0	0	0	0	1	0	0	0	0	0					145	252	146	0	0	0
F	79.5	Yes	3	1	0	0	0	1	0	1	0	0	0	0					66	140	80	0	0	0
M	82.91	Yes	4	1	0	0	0	0	0	0	0	0	0	0					41	164	68	0	0	0
M	51.58	No	0	0	0	0	0	0	0	0	0	0	0	0					82	115	69	0	0	0
F	22.08	No	0	0	0	0	0	0	0	0	0	0	0	0					72	128	84	0	0	0
F	85.58	Yes	2	1	0	0	0	0	0	0	0	0	0	0					92	140	75	0	0	0
M	19.75	No	0	0	0	0	0	0	0	0	0	0	0	0					65	158	73	0	0	0
F	84.91	Yes	2	1	0	0	0	0	0	0	0	0	0	0					60	150	74	0	0	0
F	72.58	Yes	7	0	0	0	0	0	0	0	0	1	0	0					106	124	100	0	0	0
M	74.83	Yes	1	1	0	0	0	0	0	0	0	0	0	0					84	103	52	0	0	0
M	85.83	Yes	2	1	0	0	0	0	1	0	0	0	0	0					67	104	65	0	0	0
F	57.75	Yes	1	1	0	0	0	0	0	0	0	0	1	1					54	119	56	0	0	0
M	65.16	No	1	0	0	0	0	0	0	0	0	0	0	0					78	130	80	0	0	0
F	60.33	Yes	1	1	0	0	0	1	0	0	0	0	0	0					80	158	110	0	0	0
M	73	Yes	10	1	0	1	0	1	1	0	1	1	0	0					83	110	66	0	0	0
M	51.66	No	0	1	0	0	0	0	0	1	0	0	0	1	AFIB				116	111	59	0	0	0
M	83.33	No	2	1	0	0	0	0	1	0	0	0	0	0					67	132	65	0	0	0
F	68.75	Yes	5	1	0	0	0	1	1	0	0	0	1	1					62	146	71	0	0	0
F	84.91	Yes	4	1	0	0	0	1	0	0	0	0	0	0					103	209	111	0	0	0
M	24.41	No	0	0	0	0	0	0	0	0	0	0	0	0					66	104	60	0	0	0
M	38.5	No	0	0	0	0	0	0	0	0	0	0	0	0					90	121	67	0	0	0
F	78.41	Yes	1	1	0	0	0	0	0	1	1	0	0	0					81	111	72	0	0	0
F	74.91	No	0	1	0	0	0	0	0	0	0	0	0	0					100	140	65	0	0	0
F	76.83	Yes	0	0	0	0	0	0	0	0	0	0	0	0					73	184	80	0	0	0
M	57.58	Yes	1	0	0	0	0	0	0	0	0	0	0	0					72	126	79	0	0	0
M	59.58	No	6	1	0	0	0	1	0	1	0	1	1	1					49	118	72	0	0	0
M	48.75	Yes	0	1	0	0	0	0	0	0	0	0	0	0					65	156	65	0	0	0
F	81.33	Yes	0	1	0	0	0	0	0	0	0	0	0	0					50	180	78	0	0	0
F	87.41	Yes	6	1	0	0	0	0	0	0	0	0	0	0					59	119	57	0	0	0
M	79	No	1	0	0	0	0	0	0	0	0	0	0	1	Left ventricle thrombus				78	179	109	0	0	0
M	93.83	Yes	0	1	0	0	0	0	0	0	0	0	0	0			>4.0	0.9383	73	135	60	0	0	0
M	69.91	Yes	0	1	0	0	0	0	0	0	0	0	0	0					80	190	100	0	0	0
M	41.33	Yes	2	0	0	0	0	1	0	1	0	0	0	1	AFIB				71	128	61	0	0	0
M	79.5	No	6	1	0	0	0	1	1	0	0	0	0	0					80	147	67	0	0	0
F	81.58	No	1	0	0	0	0	0	0	0	0	0	0	0					60	155	70	0	0	0
F	78.75	Yes	2	1	0	0	0	1	0	0	0	0	0	0					97	168	72	0	0	0
F	73.33	No	1	1	0	0	0	0	0	1	0	0	1	1					61	147	74	0	0	0
F	75.66	Yes	0	1	0	0	0	0	0	0	0	0	0	0					83	142	71	0	0	0
M	79.91	No	1	1	0	0	0	0	0	0	0	0	0	0					71	132	69	0	0	0
F	74.33	No	0	0	1	0	0	0	1	0	0	0	0	1	PE				72	166	76	0	0	POSITIVE
M	73.91	Yes	4	1	0	0	0	0	0	0	0	1	0	0					57	131	70	0	0	0
F	43.08	Yes	0	0	0	0	0	0	0	0	0	0	0	0					86	116	69	0	0	0
M	70.33	Yes	7	1	0	1	0	0	1	1	0	1	0	0					80	114	61	0	0	0
M	55.08	Yes	3	1	0	0	0	0	0	0	0	0	0	0					78	141	78	0	0	0
F	81.91	Yes	4	1	0	0	0	0	1	0	0	1	0	0					76	106	54	0	0	0
M	59.66	Yes	2	1	0	0	0	1	1	0	0	0	0	0					97	117	67	0	0	0
M	52.08	No	3	1	0	0	0	1	0	0	0	0	0	0					94	144	88	0	0	0
F	82.58	Yes	2	1	0	0	0	1	0	0	0	0	0	0					63	167	85	0	0	0
M	79.75	No	1	1	0	0	0	0	0	0	0	0	0	0					57	146	79	0	0	0
F	93.91	Yes	1	1	0	0	0	0	0	0	0	0	0	0					67	216	130	0	0	0
M	73.58	Yes	4	1	0	0	0	1	0	0	0	1	0	0					73	136	70	0	0	0
M	37.83	Yes	0	0	0	0	0	0	0	0	0	0	0	0					93	143	83	0	0	0
M	39.08	Yes	0	0	0	0	0	0	0	0	0	0	0	0					83	116	84	0	0	0
F	77.58	Yes	4	1	0	0	0	1	0	0	0	0	0	0					68	220	87	0	0	0
M	66	Yes	0	1	0	0	0	0	0	1	0	0	0	1	AFIB				88	129	60	0	0	0
M	34.5	No	0	0	0	0	0	0	0	0	0	0	0	0					79	117	64	0	0	0
F	71.58	Yes	0	0	0	0	0	0	0	0	0	0	0	0					70	146	92	0	0	0
F	77.91	No	6	1	1	0	0	1	0	1	0	0	1	1					45	158	68	0	0	0
M	85	Yes	1	0	0	0	0	0	0	0	0	0	0	0					66	120	70	0	0	0
F	79	Yes	1	1	0	0	0	0	0	0	0	0	0	0					46	169	65	0	0	0
M	53.66	No	0	0	0	0	0	0	0	0	0	0	0	0					73	122	73	0	0	0
M	78.58	Yes	6	1	0	0	0	1	0	1	0	0	1	1					87	149	78	Normal	0	0
M	72.41	No	0	0	0	0	0	0	0	0	0	0	0	0					72	144	72	0	0	0
M	71.5	No	7	1	0	0	0	0	1	0	0	0	0	0					78	132	58	0	0	0
M	73.33	Yes	8	1	0	0	0	1	0	1	0	0	1	1					66	69	51	0	0	0
F	84.66	No	2	1	0	0	0	0	0	0	0	0	0	0					59	174	75	0	0	0
F	76.41	No	2	1	0	0	0	1	0	0	0	0	0	0					79	188	81	0	0	0
F	78	Yes	1	0	0	0	0	0	0	0	0	0	0	0					98	132	87	0	0	0
M	84.16	Yes	5	1	0	0	0	0	0	0	0	1	0	0					60	150	64	0	0	0
M	59	No	0	1	0	0	0	0	0	0	0	0	0	0					77	110	70	0	0	0
F	94.75	Yes	0	1	0	0	0	0	0	0	0	0	0	0					83	134	58	0	0	0
F	72.91	Yes	3	1	0	0	0	1	0	0	0	0	0	0					90	140	69	0	0	0
M	54.66	No	0	0	0	0	0	0	0	1	0	0	0	0					80	140	77	0	0	0
F	70	Yes	3	0	0	0	0	0	0	1	0	0	0	0					82	171	81	0	0	0
F	21.66	No	0	0	0	0	0	0	0	0	0	0	0	0					85	135	65	0	0	0
F	63.16	Yes	0	0	0	0	0	0	0	0	0	0	0	0					71	144	67	0	0	0
M	85.66	Yes	0	1	0	0	0	0	0	0	0	0	0	0					50	137	62	0	0	0
M	25.66	No	0	0	0	0	0	0	0	0	0	0	0	0					78	126	68	0	0	0
F	78.66	Yes	3	1	0	0	0	1	1	1	0	1	0	0					77	100	56	0	0	0
M	74.33	Yes	4	1	0	0	0	0	0	0	0	1	0	0					48	169	70	0	0	0
F	62.58	Yes	8	1	0	0	0	1	0	0	0	1	0	0					72	156	70	0	0	0
F	86.91	Yes	1	0	0	0	0	0	0	0	0	0	0	0					75	143	76	0	0	0
M	78	Yes	2	0	0	0	0	0	0	0	0	0	0	0					57	117	60	0	0	0
F	83	Yes	3	1	1	0	0	0	0	0	0	1	0	1	PE		1.05	0.83	81	130	60	POSITIVE	0	0
M	64.25	No	0	1	0	0	0	0	0	1	0	0	0	0					120	146	88	0	0	0
M	72.41	No	0	0	0	0	0	0	0	0	0	0	0	0					98	185	96	0	0	0
M	65.66	No	0	1	0	0	0	0	0	0	0	0	0	0					85	149	99	0	0	0
F	47.91	No	0	1	0	0	0	0	0	0	0	0	0	0					78	216	140	0	0	0
F	76.08	No	1	1	0	0	0	0	0	0	0	0	0	0					100	157	70	0	0	0
M	74.58	No	4	1	0	0	0	1	0	0	0	0	0	0					79	176	81	0	0	0
M	76.08	Yes	3	1	0	0	0	0	1	0	0	1	0	0					72	190	78	0	0	0
F	72.83	Yes	7	1	0	0	0	1	0	1	0	1	0	1	AFIB				50	131	63	Normal	0	0
M	82.5	No	5	1	0	0	0	0	0	0	0	1	0	0					78	98	56	0	0	0
M	51.33	No	1	1	0	0	0	1	0	1	0	0	0	1	AFIB				73	144	87	0	0	0
F	70.16	No	2	1	0	0	0	0	0	0	0	1	0	0					38	139	61	0	0	0
M	64.41	Yes	2	0	0	0	0	0	0	0	0	0	0	0					90	146	76	0	0	0
M	69.66	Yes	2	0	0	0	0	0	0	0	0	0	0	0					72	123	63	0	0	0
M	51.33	Yes	0	0	0	0	0	0	0	0	0	0	0	0					65	121	71	0	0	0
M	76.16	Yes	3	1	0	1	0	0	1	1	0	0	0	0					74	128	75	0	0	0
F	79.08	Yes	2	1	0	0	0	0	0	0	0	1	0	0					80	200	100	0	0	0
F	76.08	Yes	1	1	0	0	0	1	0	0	0	0	0	0					88	178	88	0	0	0
F	80.08	Yes	2	1	0	0	0	0	0	0	0	0	0	0					63	230	96	0	0	0
M	84.66	Yes	6	1	0	0	0	1	0	0	0	0	0	0					60	138	63	0	0	0
F	88.08	Yes	0	1	0	0	0	0	0	0	0	0	0	0					67	162	71	0	0	0
F	83.41	No	0	0	0	0	0	0	0	1	1	0	1	1					38	136	63	0	0	0
M	19.83	No	0	0	0	0	0	0	0	0	0	0	0	0					66	133	70	0	0	0
F	71.33	Yes	1	0	0	1	0	0	0	0	0	0	0	0					89	118	60	0	0	0
M	70.66	Yes	8	1	0	0	0	1	0	0	0	1	0	0					59	143	72	0	0	0
M	88.08	No	8	1	0	0	0	1	1	0	0	1	0	0					50	140	70	0	0	0
[truncated: 2,648 more rows]

## Sheet: Sheet1
סה"כ נכללו במחקר 4647 חולים עם סינקופה ראשון					4647
אושפזו עם טיפול AC					484
חולים עם אירוע ראשון של סינקופה ללא טיפול AC בקבלה					4163
חולים ללא טיפול AC בקבלה אצלהם בוצע בירור בשאלה של VTE (נלקח D-DIMER ויצא שלילי, CTA, מיפוי ריאות או USD)					216
כמה חולים אובחנו עם VTE על סמך (הוחל טיפול):				CTA	13
				מיפוי	6
				USD
החלו טיפול AC חדש באשפוז בגלל סיבות אחרות				AFIB	71
				AVR	1
				SVC SYNDROME	1
				מניעתי	29
				קריש IJV	1
				תרומבוס ב-LV	5
				סה"כ	108
כמה חולים עם סינקופה ראשון שוחררו ללא טיפול AC או בירור בשאלה של VTE
